# Supplementary material for: Rapidly evolving aphid gall effector proteins exhibit saposin-like folds
Source: bioRxiv. 2026 Mar 28:2026.03.27.712717. Preprint. [Version 1] doi: 10.64898/2026.03.27.712717 (PMC13041983; doi:10.64898/2026.03.27.712717)
Supplement: Supplement 6 [file media-6.csv]

pdb_file	species	sasa_total	sasa_hydrophobic	sasa_pos	sasa_neg	frac_sasa_hydrophobic	surf_kd_mean	surf_kd_median	roughness_sasa_over_hull	hydropatch_count	hydropatch_mean_size	hydropatch_max_size	surface_charge_dipole	exposed_net_charge	exposed_net_charge_over_sasa	seq_len	seq_frac_pos	seq_frac_neg	seq_frac_hydrophobic_FLIV	seq_net_charge	net_charge_over_sasa	amphipathic_helix_fraction	max_hydrophobic_moment	status
ap_g101192__15369a07.pdb	ap	12758.044345929264	2358.1153340192327	2835.9073417280833	2343.3879229338463	0.18483360537711577	-2.1368293103633507	-3.5	1.3454772331981073	5	223.65156531638573	317.7126727679506	62.96177859170859	4.0	0.0003135276764636963	183	0.14207650273224043	0.12021857923497267	0.24043715846994534	4.0	0.0003135276764636963	0.26229508196721313	0.6467718751380122	ok
ap_g102761__3e3b42dc.pdb	ap	6961.3185433427025	2205.0477610877924	1833.3588536692425	1140.2507666952597	0.31675719870577385	-1.8177007674804597	-1.6	1.5686073403857026	4	394.943440243316	810.5046969198332	100.17583890294455	-1.0	-0.00014365094683913395	94	0.14893617021276595	0.1595744680851064	0.22340425531914893	-1.0	-0.00014365094683913395	0.1276595744680851	0.4734302335007065	ok
ap_g104045__9b9e559c.pdb	ap	6903.583076246213	1672.0405619780745	1434.408645957929	1748.6618490445574	0.24219894850417847	-1.8712271869310915	-1.3	1.6380777867699348	1	1004.013554467896	1004.013554467896	112.80649378127418	-5.0	-0.0007242615819608161	99	0.12121212121212122	0.1717171717171717	0.2222222222222222	-5.0	-0.0007242615819608161	0.2222222222222222	0.40167014565199427	ok
ap_g108486a__af89ff97.pdb	ap	8034.435167754125	1880.3792669427849	1843.9761479082417	1671.656289910694	0.23404000750290568	-1.5145266133265352	-0.8	1.847273124153987	2	619.9499474359117	1165.1287054948507	46.79331577997801	-2.0	-0.00024892851311152743	129	0.12403100775193798	0.13178294573643412	0.29457364341085274	-1.0	-0.00012446425655576371	0.3488372093023256	0.6834755261191159	ok
ap_g111877__d2aa3c41.pdb	ap	7590.753001487776	3321.7275353481987	1395.0380154303373	1349.809577435497	0.4376018472340156	-0.8857340187905838	-1.3	1.69399460066008	2	1158.414359468908	1941.7395252336678	27.516623509503017	0.0	0.0	98	0.14285714285714285	0.14285714285714285	0.2755102040816326	0.0	0.0	0.5102040816326531	0.7246921518053269	ok
ap_g113536__5caa0aeb.pdb	ap	32365.724203198668	9922.522279624485	7352.924664311949	8980.513970149883	0.3065750118035009	-1.426043024220052	-1.3	1.2272231210071036	6	1104.7565698888081	2581.19160307852	1414.3581628907357	-28.0	-0.0008651127292629155	374	0.1497326203208556	0.22192513368983957	0.24866310160427807	-27.0	-0.0008342158460749543	0.3689839572192513	0.7423045887115136	ok
ap_g113614__1ca434e1.pdb	ap	9250.111724680188	2919.0182487216694	2454.6250738426447	1384.247670446729	0.3155657288909763	-1.375137031048995	-0.9	1.6459891944936085	1	2118.7859596025296	2118.7859596025296	100.95924435698333	7.0	0.0007567476164988718	101	0.1782178217821782	0.10891089108910891	0.22772277227722773	7.0	0.0007567476164988718	0.2871287128712871	0.5807495723558047	ok
ap_g119252__ab00ed0e.pdb	ap	6215.823333523347	1215.9432962838464	1893.1614499823638	1433.2165573148432	0.19562063318723813	-2.1991042453764233	-1.3	1.7781285214507334	1	1140.9028588599942	1140.9028588599942	67.47144854862321	1.0	0.00016087973327793485	87	0.16091954022988506	0.14942528735632185	0.1839080459770115	1.0	0.00016087973327793485	0.3333333333333333	0.4542118367981208	ok
ap_g119277__f3bba506.pdb	ap	9276.968531234883	2010.7818759199745	2332.7540524551387	1681.057205198808	0.21674988646881976	-2.155004615434073	-1.6	1.7393240916855337	5	314.07334565494665	519.4501784230771	66.37647639661198	2.0	0.0002155876667325263	151	0.1390728476821192	0.12582781456953643	0.23841059602649006	2.0	0.0002155876667325263	0.271523178807947	0.5081859082737926	ok
ap_g123349__132ed2ac.pdb	ap	9463.424888364289	1585.8364402557484	2693.0539433811073	2480.0898201121645	0.16757531855149044	-2.4112930418275087	-3.5	1.5727107084898093	1	711.3547829895007	711.3547829895007	88.07298306769458	-3.0	-0.0003170099657776791	130	0.15384615384615385	0.17692307692307693	0.24615384615384617	-3.0	-0.0003170099657776791	0.25384615384615383	0.6120452528902215	ok
ap_g134738__2f7150bb.pdb	ap	9142.168311012632	2977.8596499197774	2484.385152933309	1392.7366451481919	0.32572793987315407	-1.7232441082867291	-1.6	1.6492170742515324	5	523.1336584567172	1054.0156300131205	89.81577418013036	5.0	0.0005469162052045151	148	0.1554054054054054	0.12162162162162163	0.28378378378378377	5.0	0.0005469162052045151	0.22297297297297297	0.5657219783574073	ok
ap_g137283__c377b7fe.pdb	ap	12210.665178237181	4792.427359562081	4023.274394603225	1861.0931748634239	0.39247881172792504	-1.3070961573145417	-1.4500000000000002	1.7608671567486458	5	642.1279876184277	973.966250435879	155.63601457944605	10.0	0.0008189562037801835	110	0.2636363636363636	0.17272727272727273	0.22727272727272727	10.0	0.0008189562037801835	0.5363636363636364	0.5225228931047311	ok
ap_g137767__2d604b5f.pdb	ap	5410.262555424411	1527.7339268239257	677.4744682808025	912.1491203542146	0.2823770401479308	-1.375316597057732	-0.8	1.7034535004132185	5	215.58932639021518	407.16812810039806	83.0781074459774	-4.0	-0.0007393356531263976	84	0.07142857142857142	0.11904761904761904	0.2261904761904762	-4.0	-0.0007393356531263976	0.13095238095238096	0.35797222241364307	ok
ap_g140231__5fb127d9.pdb	ap	4950.6824124064315	1312.1459814944606	1202.6891396533956	714.0373180251338	0.26504345708103133	-2.0374779653213286	-1.6	1.739307788683745	1	899.2572830567487	899.2572830567487	107.8427262140955	2.0	0.00040398471026701114	70	0.14285714285714285	0.11428571428571428	0.18571428571428572	2.0	0.00040398471026701114	0.0	0.3478789498347264	ok
ap_g140315__5e83c112.pdb	ap	5776.847245843785	1199.3122738533693	2010.0794039304485	957.2745780053967	0.20760671397642158	-2.376879679731205	-3.5	1.764564962262145	3	326.3077640199008	461.3761178303459	90.18437735684438	5.0	0.0008655240111459247	86	0.19767441860465115	0.13953488372093023	0.20930232558139536	5.0	0.0008655240111459247	0.13953488372093023	0.5646795731809583	ok
ap_g140362__7739e1fe.pdb	ap	5082.364371223864	1101.2812088187154	1655.9487991785415	902.6036362969544	0.21668678756173484	-2.141373233757574	-3.5	1.7109681222297952	1	1020.0445135317811	1020.0445135317811	110.36916288382737	1.0	0.0001967588167550439	76	0.15789473684210525	0.14473684210526316	0.2894736842105263	1.0	0.0001967588167550439	0.34210526315789475	0.6223316738963101	ok
ap_g140369__7b544fa0.pdb	ap	4600.888601769964	1084.6211800773935	624.1392086584618	734.9259466190067	0.2357416738279947	-1.7702435356692208	-1.3	1.774030214162612	2	391.2313759054021	554.7425198195303	82.84800355410889	-1.0	-0.0002173493180459313	76	0.09210526315789473	0.10526315789473684	0.21052631578947367	-1.0	-0.0002173493180459313	0.19736842105263158	0.7552469787212467	ok
ap_g140370__2e157e16.pdb	ap	5253.195221526526	1457.8482974183025	1136.215794539086	978.9245145322895	0.2775164896679142	-1.7902053505922078	-1.4500000000000002	1.7376782617496969	4	255.25492106386218	562.5594115762938	134.8813728995042	0.0	0.0	83	0.13253012048192772	0.13253012048192772	0.21686746987951808	0.0	0.0	0.0	0.33006640812990384	ok
ap_g140667__047b1084.pdb	ap	5080.369108368768	1306.8114879729742	1194.8485366736966	1136.6229678894088	0.25722766596236	-1.8360685813460762	-3.2	1.7128198987292382	4	228.05674437726765	352.70983847264455	55.48810596122243	-2.0	-0.0003936721835241162	77	0.14285714285714285	0.16883116883116883	0.2597402597402597	-2.0	-0.0003936721835241162	0.14285714285714285	0.5495276738593046	ok
ap_g140979__7a84b895.pdb	ap	9899.55044227505	4025.967907694539	1617.278179044742	1209.4136229753965	0.4066818923920062	-0.9757721673837589	-0.8	1.6760486838601711	5	640.1320411612362	1165.0702127513052	74.35549541644568	1.0	0.00010101468807407648	156	0.09615384615384616	0.08333333333333333	0.3076923076923077	2.0	0.00020202937614815296	0.21153846153846154	0.6518836393395806	ok
ap_g141375__b788ffa7.pdb	ap	8417.249907375288	1215.0837928105846	2277.805058469727	1751.8635724315131	0.14435638791547756	-2.2814069704826463	-3.5	1.6983416997519065	4	183.17704669632846	260.7504198401208	248.6498118068927	4.0	0.0004752145943172194	138	0.15217391304347827	0.12318840579710146	0.2608695652173913	4.0	0.0004752145943172194	0.2318840579710145	0.7440592818883512	ok
ap_g143184__4227d647.pdb	ap	5147.559790267561	1899.2497385533427	1568.2785539482727	462.865732554107	0.36896118081896495	-1.4524886676441262	-1.1	1.7656249720198907	1	1219.3415160304173	1219.3415160304173	89.41337085425405	6.0	0.0011656008369915663	70	0.17142857142857143	0.08571428571428572	0.21428571428571427	6.0	0.0011656008369915663	0.38571428571428573	0.6939211537800847	ok
ap_g144118__62426ac7.pdb	ap	8013.19237746208	1540.5757431404434	2552.0700037745114	1901.8142219714066	0.19225493044113973	-2.3913540119671013	-1.6	1.8418937748084436	3	394.7056345205997	591.8770546895644	106.24643999764585	-1.0	-0.00012479420846211078	120	0.16666666666666666	0.18333333333333332	0.25833333333333336	-2.0	-0.00024958841692422157	0.39166666666666666	0.7593170308684312	ok
ap_g144677__3ce01fb2.pdb	ap	8381.418894127793	2505.9963305899755	2355.271800846101	1866.7359474424054	0.2989942827396125	-1.9160991595066608	-3.2	1.7518348038245384	3	346.40047945210125	602.7366906380161	180.37825389469427	5.0	0.0005965577025989131	128	0.1953125	0.15625	0.25	5.0	0.0005965577025989131	0.4453125	0.564601943419572	ok
ap_g144808__6b521826.pdb	ap	14592.66659771643	4097.936917705769	4529.510999004333	1988.7826418080474	0.28082166410538323	-1.965627673557368	-1.6	1.1675540633521795	7	360.29402333563473	688.8556583027266	593.1195303357376	16.0	0.0010964411399972504	189	0.18518518518518517	0.10052910052910052	0.2328042328042328	16.0	0.0010964411399972504	0.3333333333333333	0.6516901002467421	ok
ap_g145692__801fd1b0.pdb	ap	12409.485094508975	3090.920034439348	3360.016131732548	2444.3910467273463	0.24907721882892928	-1.7140626957001424	-1.4500000000000002	1.5885938900025613	4	496.84122482037765	961.9893291754848	158.4688359888933	2.0	0.0001611670415628262	172	0.1569767441860465	0.14534883720930233	0.23837209302325582	2.0	0.0001611670415628262	0.28488372093023256	0.6798238753950566	ok
ap_g145700__c4a14558.pdb	ap	6454.079253946558	1920.7634383317652	1702.9184477637966	1439.9180473977697	0.29760456337087143	-1.7806573925409803	-1.3	1.8311101187992027	1	1541.4431931414022	1541.4431931414022	70.87257738951526	-1.0	-0.00015494076856718443	86	0.1511627906976744	0.16279069767441862	0.2558139534883721	-1.0	-0.00015494076856718443	0.4418604651162791	0.4773312584453356	ok
ap_g145816__8003e9ab.pdb	ap	10436.24924986123	2864.752199351195	2230.8153994110608	1920.0584702836252	0.2745001705846847	-1.5125034662665493	-1.3	1.644568619394843	6	286.24605186004214	500.84451180404267	108.95938336456548	-1.0	-9.581986555306706e-05	158	0.13924050632911392	0.1518987341772152	0.23417721518987342	-2.0	-0.00019163973110613411	0.27848101265822783	0.6621629212203269	ok
ap_g149943__2b9e19f1.pdb	ap	9093.85550745227	2379.2007590919598	1603.2366472544868	1229.8002038141003	0.26162728857328366	-1.5018499752808039	-1.3	1.6269942600461063	3	445.87887324038746	669.1621089576864	193.79444415508937	0.0	0.0	149	0.11409395973154363	0.11409395973154363	0.2684563758389262	0.0	0.0	0.2214765100671141	0.46634100490429164	ok
ap_g150506__240007fe.pdb	ap	7489.638977176088	1616.6014563234587	2425.930142263239	1916.976783323775	0.21584504423375908	-2.104923501434416	-3.2	1.7641826834077918	3	513.0090765203657	647.1707345112077	183.97957890890171	0.0	0.0	116	0.1810344827586207	0.1724137931034483	0.3017241379310345	1.0	0.00013351778410780523	0.46551724137931033	0.5603446796176526	ok
ap_g152365__db8f6838.pdb	ap	7337.517172963115	2224.452394592416	1173.4030343116185	1514.9050649969438	0.30316145668305317	-1.4419789671948093	-1.3	1.5004596229153275	4	439.8645231657049	1018.7189231364085	169.1131686047975	-5.0	-0.0006814294102675123	101	0.09900990099009901	0.1485148514851485	0.2376237623762376	-5.0	-0.0006814294102675123	0.10891089108910891	0.36051112337586977	ok
ap_g154006__6c81cf8c.pdb	ap	12388.249802454173	3346.9311417533786	1992.0063896250492	1929.6556400497332	0.2701698137448226	-1.3689153065830566	-1.4500000000000002	1.6361216193428259	5	298.3709347593538	535.1361236537996	46.65517485853331	-4.0	-0.00032288661140878676	167	0.11377245508982035	0.1377245508982036	0.2694610778443114	-4.0	-0.00032288661140878676	0.281437125748503	0.5677723771558575	ok
ap_g154109__7ec95c22.pdb	ap	6428.5519701522335	1310.4648250322973	1511.3697683347636	1852.8104129649028	0.20385070092250718	-2.127477331485698	-1.6	1.8426891083926187	1	940.6329404888077	940.6329404888077	112.75158622079589	-4.0	-0.0006222241056107192	101	0.13861386138613863	0.18811881188118812	0.24752475247524752	-5.0	-0.000777780132013399	0.1485148514851485	0.7079184776546946	ok
ap_g154175__4bb4d4c1.pdb	ap	11453.136858844628	2799.215269786992	3410.1290841716695	2867.6696550110355	0.2444059915013861	-1.921178923078101	-3.2	1.5607834350211123	5	342.3755785714322	592.3097347982516	10.570873597058844	0.0	0.0	161	0.17391304347826086	0.17391304347826086	0.2236024844720497	0.0	0.0	0.13043478260869565	0.5503903204395221	ok
ap_g200004__56817b31.pdb	ap	8313.739289316458	2820.5105657380946	1190.0104541867915	1396.449756741206	0.33925896249387827	-1.2117960239029772	-1.3	1.7379352692039003	4	491.69483050656606	648.5230558408781	147.84458858941275	-1.0	-0.00012028281922251839	143	0.0979020979020979	0.1048951048951049	0.3076923076923077	-1.0	-0.00012028281922251839	0.20279720279720279	0.5513178860241957	ok
ap_g2055121__b9c4667b.pdb	ap	9821.181429446198	3044.885875168096	2365.743823678207	1653.1711118450144	0.31003254517209267	-1.4536940136827639	-1.3	1.7306302518839916	3	471.31365049730135	1212.8855841499624	125.54132044033364	4.0	0.0004072829759571557	154	0.14935064935064934	0.12987012987012986	0.2597402597402597	3.0	0.0003054622319678668	0.1038961038961039	0.5408797251681103	ok
ap_g2061098__4cd662d9.pdb	ap	5430.606351935237	1488.3521057445116	1477.839791281014	821.727799667043	0.2740673894019452	-1.2818241812193507	-0.8	1.742988643929024	1	1225.3744321073618	1225.3744321073618	55.669796280665956	3.0	0.0005524245002458938	75	0.17333333333333334	0.13333333333333333	0.28	3.0	0.0005524245002458938	0.17333333333333334	0.8558506968396334	ok
ap_g2591__d4b67a98.pdb	ap	5872.4627457629795	1334.9971754731012	1825.7690911866994	1365.728646849383	0.2273317402373153	-1.6839949114192867	-0.8	1.6450476671725798	1	1331.9530932996558	1331.9530932996558	148.79305997657605	1.0	0.00017028630802664633	76	0.18421052631578946	0.17105263157894737	0.2236842105263158	1.0	0.00017028630802664633	0.0	0.22045465871715172	ok
ap_g43634__5d6f5259.pdb	ap	6026.644122861014	1193.7367584839465	1717.907161859689	1268.9340052507207	0.19807653051151902	-2.2006960001053812	-1.3	1.7727059419332714	3	308.4605939903238	520.6493811808512	50.39628525462121	1.0	0.0001659298242294872	94	0.14893617021276595	0.13829787234042554	0.19148936170212766	1.0	0.0001659298242294872	0.3191489361702128	0.4542118367981208	ok
ap_g45456__5b3bc367.pdb	ap	7296.135652936269	2474.5731751155254	1873.4912488588716	1248.3825751152986	0.33916216649832354	-1.2292168133860037	-1.3	1.4455174557409562	3	701.1157476219036	1332.1657565551786	95.14063817641113	1.0	0.00013705885520337856	74	0.16216216216216217	0.14864864864864866	0.2972972972972973	1.0	0.00013705885520337856	0.6621621621621622	0.6499368085007602	ok
ap_g52291__92425e62.pdb	ap	7512.999526782556	2299.571619271373	2259.7331547550434	1526.8733219501298	0.3060790315604033	-1.974812779364329	-1.6	1.796725587429402	3	539.8481550409243	1044.1074327445294	60.51622948156466	1.0	0.0001331026305053223	97	0.18556701030927836	0.17525773195876287	0.24742268041237114	1.0	0.0001331026305053223	0.32989690721649484	0.7483740093276119	ok
ap_g5554__83e66a6a.pdb	ap	8961.315306348708	3012.5628547986453	1963.3080177060658	1465.6929256991561	0.336174183343864	-1.2894155572462032	-1.6	1.9119396034554283	1	2074.178766059762	2074.178766059762	122.8524998372121	-3.0	-0.00033477228480897534	112	0.125	0.15178571428571427	0.29464285714285715	-3.0	-0.00033477228480897534	0.2767857142857143	0.8606723206300949	ok
hb_g10001__176bf60a.pdb	hb	13855.409121761106	3620.2580725434714	3342.918045662984	2909.1659863925993	0.26128842827582377	-1.5264170708058182	-1.6	1.4411012233664175	3	801.6741013985456	1862.9712856668568	175.24736059038682	-2.0	-0.00014434795699095083	214	0.16355140186915887	0.17289719626168223	0.2570093457943925	-2.0	-0.00014434795699095083	0.22429906542056074	0.6540747633179173	ok
hb_g10008__82cd27b7.pdb	hb	13501.043983957501	3922.687995011419	3616.3033023373546	3100.7411490014006	0.29054701248825787	-1.7864063921012454	-3.2	1.6868834688711571	5	511.8013398786561	1144.8752395485924	183.15440817772748	-2.0	-0.0001481366924199701	212	0.16981132075471697	0.1792452830188679	0.27358490566037735	-2.0	-0.0001481366924199701	0.2688679245283019	0.6122065660696765	ok
hb_g10010__e0e36a98.pdb	hb	21254.04274255327	7430.639315346775	4622.784764517822	4608.043070723453	0.34961063197966097	-1.306154585454759	-1.6	1.5188983080583458	7	596.0576388813995	1327.6259587886261	174.83915695536544	-6.0	-0.00028229923467629263	268	0.15671641791044777	0.1791044776119403	0.2537313432835821	-6.0	-0.00028229923467629263	0.2462686567164179	0.520061126177212	ok
hb_g10023__ac726f01.pdb	hb	13859.220634820576	4323.754151659347	2696.0401163556103	2585.5110087564044	0.31197671684337996	-1.4725857343548086	-1.3	1.637399892658392	7	488.2151568639977	1634.8837384695255	206.26484101463754	0.0	0.0	268	0.11567164179104478	0.11567164179104478	0.26119402985074625	0.0	0.0	0.13805970149253732	0.7131647911727738	ok
hb_g10200__14e5ec61.pdb	hb	11226.834627084074	3684.8259604231735	3639.480716725949	1254.0549025986777	0.32821592931757887	-1.5414063418050075	-1.3	1.654815752509108	4	653.1157661334121	1157.407403428992	248.9235242160546	15.0	0.0013360845241109536	170	0.17647058823529413	0.08823529411764706	0.3176470588235294	15.0	0.0013360845241109536	0.1	0.47031752146443606	ok
hb_g10201__467eef68.pdb	hb	10839.303418794525	3483.766658559291	2434.6186356036224	2004.8148167295021	0.3214013413923542	-1.6797898405128784	-1.6	1.6218037985928364	5	334.5970954635156	618.5649171933267	204.29942305415804	4.0	0.00036902740383337783	178	0.1404494382022472	0.11797752808988764	0.24719101123595505	4.0	0.00036902740383337783	0.16292134831460675	0.553296231359627	ok
hb_g10204__c9cb710b.pdb	hb	10990.240093484368	3905.549680099862	2699.4910152187535	1978.5338557502537	0.3553652738137442	-1.3934044587999377	-1.3	1.4597355662078026	4	611.0749183646217	872.0042457570129	185.23781966065323	3.0	0.00027296946877244005	167	0.1437125748502994	0.12574850299401197	0.281437125748503	3.0	0.00027296946877244005	0.2155688622754491	0.4151371888786812	ok
hb_g10217__6d1667e7.pdb	hb	9352.503504483657	3698.2374604474776	1680.2155202618837	2181.9411791008088	0.3954275407300854	-0.870868391755919	-1.3	1.6586426152888516	5	703.1508504617887	1254.5644972315745	92.58744057297415	-4.0	-0.00042769296991788046	163	0.12883435582822086	0.15337423312883436	0.3374233128834356	-4.0	-0.00042769296991788046	0.1411042944785276	0.5918688009355477	ok
hb_g10867__38849ea9.pdb	hb	11150.367536402144	3045.0420126126583	2203.8254112217833	3089.6140807008096	0.27308893654596006	-1.7636222911296178	-2.4000000000000004	1.6648703219895484	4	645.7257401146476	1597.0790080938468	242.75419411560438	-11.0	-0.0009865145668148385	172	0.12790697674418605	0.19186046511627908	0.28488372093023256	-11.0	-0.0009865145668148385	0.21511627906976744	0.5316981239491642	ok
hb_g10871__054aa7da.pdb	hb	13906.539581308632	5582.640761301397	3443.9134436698864	1466.670279095595	0.40143996489283784	-0.9074819414074656	-0.8	1.4874141428879812	6	615.332158950606	902.9214740037	314.1101692464841	10.0	0.0007190861494717711	211	0.14691943127962084	0.0947867298578199	0.3033175355450237	11.0	0.0007909947644189482	0.27014218009478674	0.6413798171989769	ok
hb_g11031__38e98499.pdb	hb	12642.334096075887	4066.725496044875	2193.049653042889	2340.041713230565	0.32167521164522656	-1.295609234965823	-1.3	1.6131267493234906	8	313.7491965338559	502.3245535183346	124.04738500423736	-3.0	-0.00023729795283065523	194	0.10824742268041238	0.12371134020618557	0.24742268041237114	-3.0	-0.00023729795283065523	0.25257731958762886	0.49036947007640386	ok
hb_g11033__700a48a9.pdb	hb	13607.953547581976	3963.3088901623164	4437.608522767186	2303.5613500919285	0.29124944293086336	-1.642523057382004	-1.6	1.6328434237825378	4	686.958503141154	1083.9607627063717	67.4491864093963	12.0	0.0008818372254167713	199	0.18090452261306533	0.12060301507537688	0.2613065326633166	12.0	0.0008818372254167713	0.17587939698492464	0.5062450078265579	ok
hb_g11034__7db98b33.pdb	hb	9771.145213814285	2913.8011420859493	1692.616716260734	1867.769161387889	0.2982046708267589	-1.4503408979067138	-1.6	1.659144202476447	5	371.3662200357175	658.0539794319116	77.50862055309827	2.0	0.00020468429812837424	153	0.1503267973856209	0.13071895424836602	0.24836601307189543	3.0	0.0003070264471925613	0.24836601307189543	0.6075643117592056	ok
hb_g11035__e495c5e7.pdb	hb	14648.201156995217	4386.8362098256	3546.536932162047	2623.451584981078	0.2994795171645138	-1.5200757257055617	-1.6	1.2396049871106813	7	262.7820100421207	366.7744568061556	283.1099349214085	2.0	0.0001365355362453433	200	0.145	0.13	0.225	3.0	0.00020480330436801493	0.055	0.5148258651949387	ok
hb_g11041__2e9725ab.pdb	hb	13194.078647431286	5310.82285130205	2760.219782051297	1902.2855408191303	0.4025156278976704	-0.8493350192914448	-0.8	1.5744189096532923	3	614.3386490062187	906.2656055414918	192.7105101066147	3.0	0.00022737472469015944	121	0.15702479338842976	0.1322314049586777	0.23140495867768596	3.0	0.00022737472469015944	0.09090909090909091	0.39125818902685355	ok
hb_g11044__94f9d6f5.pdb	hb	13748.601260357616	3963.7822429583516	3553.7873242498	2623.805187595606	0.28830440041834837	-1.7221609556900763	-3.2	1.4206761841951594	4	529.6725264993457	986.5261327077484	368.24489927307826	3.0	0.00021820401531682553	190	0.16842105263157894	0.15263157894736842	0.23684210526315788	3.0	0.00021820401531682553	0.11578947368421053	0.4462163602514306	ok
hb_g11489__3b5fcc17.pdb	hb	9951.127224835336	2851.2194199047885	2819.06570036424	1535.1884505794471	0.28652225576906626	-1.845324071300699	-1.6	1.6666874100098332	6	335.25880245648676	594.1865238657703	130.6819096998454	5.0	0.0005024556401531422	170	0.1588235294117647	0.12352941176470589	0.21764705882352942	6.0	0.0006029467681837706	0.2235294117647059	0.5439892696127478	ok
hb_g11490__0e79f6f5.pdb	hb	11188.50416976378	3330.8552436759005	2464.3370295853156	1735.2893743695784	0.2977033563322365	-1.6676657216215514	-1.6	1.6127663169057924	9	240.7301188573511	406.9317193285058	134.7715200346206	-3.0	-0.00026813235750560013	182	0.11538461538461539	0.12637362637362637	0.25274725274725274	-2.0	-0.00017875490500373343	0.29120879120879123	0.6484319096969848	ok
hb_g11493__b97a8869.pdb	hb	11380.465137476702	3683.742469629968	2409.7972556109157	2229.1710966738447	0.323689974454483	-1.5298232857872585	-1.3	1.5876566349792407	7	418.70764018162527	850.8594198848632	98.91528589009793	-3.0	-0.0002636096120641661	189	0.12169312169312169	0.13756613756613756	0.24338624338624337	-3.0	-0.0002636096120641661	0.4074074074074074	0.7579488885567683	ok
hb_g11755__8773b30b.pdb	hb	12556.738881504805	3329.7806698299732	3583.047615870732	1795.7849009103797	0.2651787778062747	-1.6780673764282272	-1.3	1.6772521296531708	4	343.5881876205307	692.0533213575928	177.00392418492078	5.0	0.00039819255996193794	172	0.1569767441860465	0.12209302325581395	0.22093023255813954	6.0	0.00047783107195432554	0.13953488372093023	0.47157233361150747	ok
hb_g11763__750ad79f.pdb	hb	11626.629765852515	3070.5015149983833	2652.746703040614	2076.9473478014665	0.26409213820641864	-1.8741821749919827	-1.3	1.5003721749846202	5	255.28467987147124	483.37065112207034	191.07350629840457	2.0	0.00017201889457889273	168	0.14285714285714285	0.125	0.21428571428571427	3.0	0.0002580283418683391	0.27380952380952384	0.5033242678572045	ok
hb_g11764__5ecd4529.pdb	hb	11216.446255948842	3696.532150875467	2284.7268975703064	1992.063166103012	0.32956357713700496	-1.3655304652985718	-0.9	1.48747874043677	5	405.94561815193714	760.950540285358	194.6419475608879	0.0	0.0	167	0.12574850299401197	0.11976047904191617	0.23952095808383234	1.0	8.915479797976406e-05	0.20359281437125748	0.45356025190703125	ok
hb_g12096__1d7973bb.pdb	hb	12556.99337173206	4328.737302108865	2776.8512153388524	2410.4910649599747	0.34472721088263003	-1.3591690611772336	-1.3	1.658300192534465	6	512.4351751386372	1951.6426993501611	277.1597325482755	2.0	0.00015927379594723226	207	0.14009661835748793	0.13526570048309178	0.2608695652173913	1.0	7.963689797361613e-05	0.14009661835748793	0.5918705110426256	ok
hb_g12097__df73f975.pdb	hb	11911.926698996944	3241.524537464478	3522.019486336492	2099.0178695435684	0.2721242851282349	-1.8509571888060294	-1.6	1.57976866515423	6	370.40815957402066	711.8942388779674	137.57214076159303	8.0	0.000671595804956863	198	0.16666666666666666	0.12121212121212122	0.25757575757575757	9.0	0.0007555452805764708	0.17676767676767677	0.6266174604229081	ok
hb_g12101__3ea948a3.pdb	hb	11605.559184984606	3966.2729904678285	3359.71092779687	2684.2468113563464	0.3417563020659473	-1.6308966327223284	-1.6	1.635914370250048	2	1468.6649189648674	2533.5184452505414	73.97127156209521	3.0	0.0002584968076231459	166	0.18674698795180722	0.1686746987951807	0.26506024096385544	3.0	0.0002584968076231459	0.13855421686746988	0.636496241401288	ok
hb_g12109__0d39b5cd.pdb	hb	11401.036065870907	3671.1595982019057	2623.3855057837754	1796.6758938170437	0.3220022791780785	-1.537892915539165	-1.6	1.635278538773498	7	384.80847957467165	563.1468495352831	107.62998804158578	4.0	0.00035084530711853744	185	0.13513513513513514	0.11351351351351352	0.31891891891891894	4.0	0.00035084530711853744	0.0	0.09239128421770809	ok
hb_g12148__c973810b.pdb	hb	13064.134732421719	3405.8278240438685	3540.7596898126735	2987.6046339211125	0.2607006046555465	-2.0159331690956734	-3.2	1.724675930689301	8	288.48621550537155	558.4377811752914	276.1340524409223	0.0	0.0	206	0.1553398058252427	0.1553398058252427	0.24271844660194175	0.0	0.0	0.18446601941747573	0.6075003804494643	ok
hb_g12300__0e188b33.pdb	hb	12542.177133266066	3029.5869371938898	3566.0548042503365	2743.720636094954	0.24155191758202868	-2.0287005598065044	-3.5	1.518777989262245	6	248.0464342102957	478.70319231046534	136.0729817001363	1.0	7.973097408644183e-05	197	0.17766497461928935	0.17766497461928935	0.2233502538071066	0.0	0.0	0.27411167512690354	0.5313378722343245	ok
hb_g1233__ec2ee58f.pdb	hb	10888.582639514856	3389.105570215005	1863.291174695928	2465.579516914082	0.3112531430781342	-1.5528339467741747	-1.3	1.59014990122452	3	781.43500941339	1453.8515897387135	108.32318529408327	-10.0	-0.0009183931766940746	150	0.1	0.16	0.22	-9.0	-0.0008265538590246671	0.0	0.3058417996864515	ok
hb_g1234__72db9222.pdb	hb	9251.819208794013	2705.508054880728	2180.1556190574893	2157.3770138860555	0.2924298447497867	-1.949434708970376	-3.2	1.631720387285051	6	329.2231955146555	650.1819199409197	172.4940064959214	-5.0	-0.0005404342526762104	155	0.12903225806451613	0.16129032258064516	0.2129032258064516	-5.0	-0.0005404342526762104	0.0967741935483871	0.4427742529778852	ok
hb_g1249__f8569a82.pdb	hb	12822.129096500514	4442.057077331757	3528.30316342251	2009.7337798564897	0.34643677691126257	-1.2047148341395457	-1.3	1.6937082501876006	6	482.67992827263106	1115.5655584257322	178.2577036686512	3.0	0.00023397050344928883	175	0.14857142857142858	0.12571428571428572	0.26857142857142857	4.0	0.0003119606712657184	0.13142857142857142	0.6438421022743136	ok
hb_g1250__9fd792ee.pdb	hb	12339.745056236248	3824.404993956108	2304.9438362448377	2188.748123538606	0.3099257704698959	-1.6194389973394718	-1.6	1.6679600279293247	6	360.0380332731856	603.7183536516794	170.59113083794873	-1.0	-8.103895140804559e-05	200	0.12	0.125	0.235	-1.0	-8.103895140804559e-05	0.3	0.5279675535690118	ok
hb_g1251__f49a3378.pdb	hb	11459.442754186308	3293.2463918383582	2107.590297681062	1980.1033029421626	0.2873827691695816	-1.7821482766935117	-1.6	1.7148225552538838	4	512.038679327754	1107.8922917983193	139.0144852393281	1.0	8.726427815477196e-05	189	0.1164021164021164	0.1111111111111111	0.2275132275132275	1.0	8.726427815477196e-05	0.13756613756613756	0.602432143993632	ok
hb_g12540__130f73b7.pdb	hb	12429.585198346238	4624.724640727738	2793.877769121974	2093.470281773765	0.3720739322292959	-1.5094297435625488	-1.3	1.813567147593988	4	773.8620447690677	1744.9210474899387	293.3155777485216	-2.0	-0.0001609064154663907	166	0.13253012048192772	0.14457831325301204	0.24096385542168675	-2.0	-0.0001609064154663907	0.14457831325301204	0.6194133028848398	ok
hb_g12611__86def61a.pdb	hb	11857.026673089902	4030.7916289635837	2174.858750714388	3123.7551867568723	0.3399496130097827	-1.4891171595988735	-1.3	1.7741888876380156	5	672.598632001099	2023.8286719547414	190.2292438163052	-7.0	-0.0005903672305879888	194	0.12371134020618557	0.15463917525773196	0.26288659793814434	-6.0	-0.0005060290547897047	0.06701030927835051	0.3788946644824518	ok
hb_g12612__c20366fd.pdb	hb	24595.042070393516	7707.653593574744	6099.315411667286	5730.366923606839	0.31338241144351997	-1.519448682159537	-3.2	1.1676296839470215	8	550.5924897442153	1205.8082645858078	856.0897860980989	-9.0	-0.00036592740822483994	291	0.1718213058419244	0.19243986254295534	0.21993127147766323	-6.0	-0.0002439516054832266	0.17869415807560138	0.5368469140730074	ok
hb_g12613__ccfb3477.pdb	hb	12987.933694125486	4371.648217841615	2702.8923771519885	2692.578101885202	0.3365930501954238	-1.4312247291528315	-1.6	1.5744163401530697	7	374.2925270926949	567.8373551540875	175.77606302892255	-7.0	-0.0005389617906015441	211	0.13744075829383887	0.16113744075829384	0.1848341232227488	-5.0	-0.0003849727075725315	0.08530805687203792	0.6102876153423588	ok
hb_g12668__356bd8b4.pdb	hb	12626.384267270132	3485.378780786616	3476.4426074461753	2499.7994179363764	0.2760393400841876	-1.7521598258859248	-3.2	1.4497599719477174	5	463.55017177263255	984.4970890234848	212.88039249175358	0.0	0.0	193	0.16062176165803108	0.16062176165803108	0.20725388601036268	0.0	0.0	0.20725388601036268	0.7043397548683512	ok
hb_g12670__a967dcd7.pdb	hb	9105.540314843556	2849.3803507319967	1644.9318804187285	1301.4898870072805	0.31292820109609853	-1.5881734153323657	-1.4500000000000002	1.6383678925761451	5	415.80859123279606	528.7661598162161	202.85275117797687	-1.0	-0.00010982324666333446	148	0.12162162162162163	0.12837837837837837	0.1891891891891892	-1.0	-0.00010982324666333446	0.24324324324324326	0.5054081221226719	ok
hb_g12671__44567c22.pdb	hb	13831.060938813638	2943.861772298683	4229.64952125759	1965.1470173088785	0.21284424855922826	-2.055769206828466	-1.3	1.1014901400995396	5	357.69702885026544	468.75412033416376	444.78630168193433	10.0	0.0007230103347992154	190	0.1736842105263158	0.12105263157894737	0.19473684210526315	10.0	0.0007230103347992154	0.18947368421052632	0.5955115709245451	ok
hb_g12696__bc295dcd.pdb	hb	9493.832668677805	2762.8893981892465	1846.141955248716	1650.1504797656562	0.2910193906518505	-1.6997120817958893	-2.4000000000000004	1.651379757570796	4	384.4287212772525	827.0982305899386	104.99269572371578	-1.0	-0.00010533153836797809	156	0.10897435897435898	0.11538461538461539	0.28205128205128205	-1.0	-0.00010533153836797809	0.30128205128205127	0.6441128105759457	ok
hb_g12697__c8c6474a.pdb	hb	9490.89204989864	2696.0034241136836	2281.281688667745	2349.4082323150596	0.284062173496376	-1.6223179119289826	-1.6	1.6130887467514576	2	887.6134651615263	1111.7205081838606	147.49735336053106	1.0	0.00010536417385662707	157	0.15286624203821655	0.1464968152866242	0.27388535031847133	1.0	0.00010536417385662707	0.22929936305732485	0.6077634283918041	ok
hb_g12698__d4aa7355.pdb	hb	9549.646651344743	3268.904768620867	2191.1799420495818	2209.7186605838997	0.34230635833636347	-1.4347331311644205	-1.6	1.5953775367230871	4	406.587523182713	760.2642774484527	148.6886507673558	0.0	0.0	157	0.15286624203821655	0.15286624203821655	0.2929936305732484	0.0	0.0	0.2356687898089172	0.6493447614534508	ok
hb_g12700__d032855b.pdb	hb	12014.480684566039	3338.9091628616075	2900.31503561416	2101.180242488313	0.27790707318301444	-1.6616879958939879	-1.3	1.6627832433056797	4	496.76134643012495	972.4891160282881	178.22619519438746	2.0	0.0001664657884521989	175	0.14285714285714285	0.12	0.26285714285714284	4.0	0.0003329315769043978	0.0	0.2824066179907576	ok
hb_g12701__9c921254.pdb	hb	10019.299326578326	3127.8718108689823	2395.7074920880527	1503.4150724370486	0.3121846856667547	-1.343850112696702	-1.3	1.6658939723174393	5	466.8534185375427	1380.0962045414255	180.6179772285548	7.0	0.000698651649365441	161	0.14285714285714285	0.09937888198757763	0.2919254658385093	7.0	0.000698651649365441	0.06832298136645963	0.357265092753897	ok
hb_g12702__1b6c1f8f.pdb	hb	10839.702663471966	3111.8362998814837	1997.230529729532	1874.0487707727211	0.2870776437778008	-1.3785502271107197	-1.3	1.6498678442144412	5	380.7567318628668	437.562615191666	58.11707014494466	-5.0	-0.00046126726490839883	174	0.10919540229885058	0.13218390804597702	0.27586206896551724	-4.0	-0.00036901381192671907	0.13218390804597702	0.44191669291194985	ok
hb_g12703__e2156c7e.pdb	hb	12187.134762011403	3946.81216193019	2965.7516813467146	2439.9046165005125	0.3238507031392501	-1.5167146159052447	-1.6	1.6131616961665385	8	331.3457990217868	652.7457528287455	228.27270150295035	-3.0	-0.00024616122317374544	176	0.14204545454545456	0.1590909090909091	0.26136363636363635	-3.0	-0.00024616122317374544	0.08522727272727272	0.4895279707608356	ok
hb_g12704__3af2447e.pdb	hb	11437.431746703118	2755.87516858882	3612.1226562366724	2902.1775434310703	0.2409522722951515	-2.2781320850645863	-3.5	1.6937013977166369	3	453.8430059946316	792.8752032444806	82.29271343787084	4.0	0.0003497288629637519	171	0.19883040935672514	0.17543859649122806	0.24561403508771928	4.0	0.0003497288629637519	0.14619883040935672	0.6824325934480615	ok
hb_g12705__e721171d.pdb	hb	9307.799842401459	2570.3287270707247	2151.679665035614	2215.5313023839794	0.27614782984069486	-1.9380229562556543	-3.2	1.792409512258434	4	452.60929460770166	1059.4148350391624	148.38183082053266	-4.0	-0.00042974710111170377	148	0.14189189189189189	0.16891891891891891	0.23648648648648649	-4.0	-0.00042974710111170377	0.07432432432432433	0.3555006331848276	ok
hb_g12707__5792619f.pdb	hb	12917.490025114561	4376.261243643716	3422.226318825332	2092.693671298668	0.33878572657190065	-1.2703790980824834	-1.3	1.7691463694649292	10	336.5657489021395	557.7848761684197	332.15340620786714	6.0	0.00046448652085928654	188	0.15425531914893617	0.11702127659574468	0.2553191489361702	7.0	0.000541900941002501	0.05851063829787234	0.413184097518964	ok
hb_g1272__95caf39b.pdb	hb	11472.313461652935	2672.662615222242	2773.8361214867773	2824.2668861036045	0.23296631705155343	-2.191093967621851	-3.5	1.642280020094452	2	988.4154956629054	1873.231640827164	166.36309162698797	-1.0	-8.716637697728316e-05	179	0.16201117318435754	0.16201117318435754	0.24022346368715083	0.0	0.0	0.15083798882681565	0.6206564461220736	ok
hb_g1272a__a456abc3.pdb	hb	8678.625740085603	4030.268439031468	1402.1194777747771	1576.416861041497	0.464390164956199	-1.000194327356784	-1.3	1.638070760426227	1	2797.922744785886	2797.922744785886	93.01310683821377	-2.0	-0.00023045123270637463	113	0.12389380530973451	0.1415929203539823	0.2743362831858407	-2.0	-0.00023045123270637463	0.0	0.30627386722237465	ok
hb_g1272b__c6c4abbb.pdb	hb	8989.142838342948	2955.1361437343244	1918.4336869452607	1655.9865867745507	0.3287450424226513	-1.6259150374416023	-1.6	1.6602908542569055	5	363.4033403336581	460.53658060805486	88.85932876786593	2.0	0.00022249062407475088	150	0.13333333333333333	0.12	0.24	2.0	0.00022249062407475088	0.07333333333333333	0.5561726994878682	ok
hb_g12732__36fabe1a.pdb	hb	13005.412300544607	3361.870241563546	3637.1140078342496	2445.8441418544758	0.25849778260568995	-1.780371230443807	-1.6	1.5733664317750051	6	403.63666050535477	1033.0556635030978	105.23475077810558	7.0	0.0005382374536258933	199	0.1658291457286432	0.1306532663316583	0.24623115577889448	7.0	0.0005382374536258933	0.19597989949748743	0.540804062765912	ok
hb_g12734__97484183.pdb	hb	13045.249616836642	3323.3609910873524	3237.0952726642054	2764.634042290441	0.2547564123877024	-1.9799231816265404	-1.6	1.587844881905961	5	465.6912327370798	1018.2493704768515	185.93670990661073	-4.0	-0.0003066250257747053	198	0.13636363636363635	0.15656565656565657	0.18686868686868688	-4.0	-0.0003066250257747053	0.2777777777777778	0.724962346320021	ok
hb_g12735__0c4a436c.pdb	hb	10204.4501522902	2763.229169285687	1901.7904412113505	2628.9190957458413	0.27078667914954063	-1.6967125013360722	-3.2	1.7022288049027807	5	389.8035140688536	685.0696188597001	148.444763203092	-7.0	-0.0006859752260565436	170	0.13529411764705881	0.17647058823529413	0.21176470588235294	-7.0	-0.0006859752260565436	0.13529411764705881	0.5321681680126933	ok
hb_g12736__e8dd4216.pdb	hb	10502.07275302431	3127.193085926315	2306.2463235053383	1560.0269393828312	0.2977691318150285	-1.6728903347819974	-1.6	1.6223010548811607	5	392.863607955662	843.6045201672534	57.747632109494276	5.0	0.00047609649233863255	170	0.1411764705882353	0.11176470588235295	0.25882352941176473	5.0	0.00047609649233863255	0.14705882352941177	0.417748839213514	ok
hb_g1273__d3a2e161.pdb	hb	13525.520424241258	4976.222310564325	2713.7792104411187	2128.129777080183	0.3679135555956603	-1.28389697941479	-1.6	1.3045380870232048	6	538.9707346388581	917.3494602040645	520.1326517456719	5.0	0.00036967154262239674	191	0.13612565445026178	0.1099476439790576	0.2513089005235602	5.0	0.00036967154262239674	0.24607329842931938	0.5573921434999629	ok
hb_g12752__d38f3ce3.pdb	hb	13627.343539337735	3261.752582915955	4653.6284257418765	3083.629168948968	0.2393535154889381	-1.9751661044785656	-1.6	1.6544281136536507	3	786.5200169272516	1666.012266913697	501.44304553075324	4.0	0.00029352749407493057	231	0.16883116883116883	0.15151515151515152	0.2683982683982684	4.0	0.00029352749407493057	0.2683982683982684	0.5738528031077466	ok
hb_g1275__42eab5e6.pdb	hb	11739.25337276627	4776.056526276485	2515.3685302081103	1644.1828214861143	0.40684499896359605	-0.8403826440432093	-0.8	1.4377639715908033	6	482.6862092828424	1653.5838069253082	330.06144436282267	4.0	0.00034073717237243927	176	0.125	0.10227272727272728	0.2897727272727273	4.0	0.00034073717237243927	0.18181818181818182	0.7591430205412699	ok
hb_g12979__73065636.pdb	hb	17405.020329054034	4851.477482468815	5819.203141203026	3003.227085845118	0.27874012157114747	-1.7981961003295748	-1.6	1.2015629200061513	7	459.6129784016342	996.9769458553403	1169.4514459269524	12.0	0.0006894562472856475	215	0.2	0.14883720930232558	0.26046511627906976	11.0	0.0006320015600118435	0.23255813953488372	0.5366012067028129	ok
hb_g13031__67c28306.pdb	hb	11057.226450008387	3896.4019605443746	2525.0258585715183	1841.12688531676	0.35238511015042284	-1.196573820910097	-1.6	1.529211827565788	4	739.814585734488	1924.039422634457	367.54100089223425	3.0	0.00027131577828884244	171	0.14035087719298245	0.12280701754385964	0.28654970760233917	3.0	0.00027131577828884244	0.2807017543859649	0.5417440557041338	ok
hb_g13150__01afe110.pdb	hb	9191.866584183328	3846.3502849892484	1253.7512075309578	1771.527242114112	0.41845149184473135	-0.87990020195217	-0.8	1.6678858423324427	3	948.1192958847164	1633.0398792433964	112.03371272345812	-8.0	-0.0008703346514804509	144	0.08333333333333333	0.1388888888888889	0.3055555555555556	-8.0	-0.0008703346514804509	0.1527777777777778	0.3806895783526139	ok
hb_g1315__5f11a11b.pdb	hb	11361.334563710587	3612.3431081852536	2349.9231260987576	3275.972539418321	0.31795059708244966	-1.5623235066929517	-3.2	1.7046187857230946	6	363.98272267669745	745.3727422739736	174.51899919394035	-10.0	-0.0008801782874998817	175	0.12571428571428572	0.18285714285714286	0.26857142857142857	-10.0	-0.0008801782874998817	0.13142857142857142	0.40121351642702247	ok
hb_g1316__6c1cdeff.pdb	hb	10826.629384137905	3669.3455498838207	2905.9719923292805	2199.366558525845	0.3389185516278759	-1.6555000301318428	-3.2	1.6883297055409596	5	512.3900191059962	1097.2067319690752	269.5872987304317	3.0	0.0002770945502572851	165	0.16363636363636364	0.15151515151515152	0.23636363636363636	2.0	0.0001847297001715234	0.14545454545454545	0.3900334626292189	ok
hb_g13421__11fb1755.pdb	hb	13528.934976881905	5852.347098995143	3041.540837289886	1664.9717365893443	0.43258003006116663	-0.8889738449626301	-0.9	1.5248180550137784	10	416.4678153133299	1400.541017052327	340.8607671027265	6.0	0.00044349388996641154	202	0.12871287128712872	0.09900990099009901	0.28217821782178215	6.0	0.00044349388996641154	0.16831683168316833	0.6783266502384576	ok
hb_g13422__483a7ce0.pdb	hb	13629.706073804862	3464.7339038513537	3891.0244456662285	2251.3259621743655	0.2542045943683465	-1.9300485424371039	-1.6	1.2157593912510078	6	378.7793082253009	695.8522247376325	617.3542170262906	6.0	0.00044021492228152234	199	0.15577889447236182	0.12562814070351758	0.22110552763819097	6.0	0.00044021492228152234	0.18592964824120603	0.741406470094721	ok
hb_g13429__d8ca6480.pdb	hb	12065.3524053738	4500.4844395966475	1738.8819191073069	2819.9703816226365	0.373008950620636	-1.219272786074524	-1.3	1.454182861064377	10	348.52172844038665	779.4154677551375	701.3062380925982	-14.0	-0.0011603473756609485	190	0.07894736842105263	0.15263157894736842	0.2736842105263158	-14.0	-0.0011603473756609485	0.17894736842105263	0.5494801860041322	ok
hb_g13430__43e54c2f.pdb	hb	12985.671829539318	5878.429905811365	2261.906180982081	1927.3730154588711	0.45268585121944427	-0.9986965869209189	-1.3	1.455298657577022	8	478.25266437432026	802.5357348330728	330.1462747160797	0.0	0.0	202	0.10396039603960396	0.10396039603960396	0.2623762376237624	0.0	0.0	0.1188118811881188	0.4587185224595451	ok
hb_g13431__4435ad7f.pdb	hb	9891.987751624947	3164.635680122656	2508.9974460553053	1718.861093502429	0.3199190859898512	-1.6846019791937896	-1.6	1.7074814989503204	6	417.3147805910897	1582.1049557456354	173.53703676678688	6.0	0.000606551499117494	157	0.15286624203821655	0.12101910828025478	0.267515923566879	5.0	0.0005054595825979116	0.1464968152866242	0.49680213175517784	ok
hb_g13742__072538fc.pdb	hb	10984.608511625642	3449.334789444111	2562.3850175513235	2015.0648408036918	0.3140152683451105	-1.5644912017832142	-1.6	1.691544299983134	5	440.4110648437798	1173.6046349087037	63.23394648974213	4.0	0.00036414588610659816	172	0.1511627906976744	0.12790697674418605	0.2558139534883721	4.0	0.00036414588610659816	0.22674418604651161	0.561198648327239	ok
hb_g13743__a85aa9a8.pdb	hb	10726.930660688213	2612.4100503421346	3209.0599914545533	2443.244994013952	0.24353751627350678	-2.084266740594676	-3.5	1.5701787018874376	3	520.840190812853	725.4557706107086	150.07347675783956	0.0	0.0	165	0.16363636363636364	0.16363636363636364	0.21212121212121213	0.0	0.0	0.3393939393939394	0.605277285671685	ok
hb_g13744__a34e0ae7.pdb	hb	15077.118267402207	4836.312208848627	3109.597128554722	4000.3913123330453	0.3207716569621315	-1.853711749205823	-3.2	1.40717318714445	7	345.51091631509473	749.4385332284928	345.51781589171577	-7.0	-0.0004642797035780036	198	0.13131313131313133	0.16666666666666666	0.22727272727272727	-7.0	-0.0004642797035780036	0.17676767676767677	0.4504714540624793	ok
hb_g13746__82a64bef.pdb	hb	11025.729921500977	2626.1006254911913	2632.1718783860497	2604.47482643671	0.23817929916550049	-1.8457392848739804	-1.6	1.496626332665145	5	443.65513188600414	747.9487489586325	103.98877013196027	-5.0	-0.0004534847158054938	169	0.13609467455621302	0.15976331360946747	0.21893491124260356	-4.0	-0.000362787772644395	0.21301775147928995	0.5213135649874142	ok
hb_g14226__be35f618.pdb	hb	11416.936335433216	4093.856096054098	2069.4862612019665	1976.249210182314	0.35857746559806464	-1.200738137640226	-1.3	1.4639640340740285	6	385.4668175562279	581.072416349344	171.25571583664674	0.0	0.0	183	0.12021857923497267	0.12021857923497267	0.2896174863387978	0.0	0.0	0.24043715846994534	0.48189573895632926	ok
hb_g14227__6c82daba.pdb	hb	7445.056354107461	2933.9001640991983	1123.862415457311	1471.2581163726124	0.39407360059545504	-1.1914213179203983	-1.3	1.2868810120607685	4	530.122958430849	1065.6767673334778	58.07811896867577	-6.0	-0.0008059039065150637	78	0.10256410256410256	0.1794871794871795	0.2564102564102564	-6.0	-0.0008059039065150637	0.15384615384615385	0.40374439148749547	ok
hb_g14231__cbdf25fc.pdb	hb	11745.350260378116	4227.588171116234	3164.7361181468027	2006.2905256764495	0.35993717321292856	-1.5930405171135231	-1.6	1.7843504800047079	2	1278.0705227321828	1922.8646045593518	62.27118335118876	5.0	0.0004257003741188588	167	0.16167664670658682	0.1317365269461078	0.25149700598802394	5.0	0.0004257003741188588	0.23353293413173654	0.5617845020953198	ok
hb_g14232__77da3ce9.pdb	hb	13950.070545877164	5621.084607857184	3181.1155326240996	1909.2821684329049	0.4029430954754886	-0.9585353291353944	-1.3	1.3942927120740205	8	388.5722298994747	1240.789436670912	272.3863409840131	5.0	0.00035842112651378034	200	0.145	0.115	0.29	6.0	0.0004301053518165364	0.235	0.6214099174050166	ok
hb_g14234__1e53a64f.pdb	hb	12529.586329518015	3710.628330440194	3434.6361711930826	2135.5075075472323	0.2961493087523931	-1.6186511486739752	-1.6	1.7432717773621245	7	303.7857786610979	770.0503053676674	162.8784922777956	11.0	0.0008779220407369303	189	0.18518518518518517	0.12698412698412698	0.24867724867724866	11.0	0.0008779220407369303	0.19576719576719576	0.774366108474252	ok
hb_g14238__8a2a100b.pdb	hb	14526.35815762567	4438.895816065349	3836.89270289404	2928.406486803453	0.3055752699953314	-1.4768781829614113	-1.3	1.6283361930633278	5	528.6623110904085	1233.330996908621	297.346982891972	-2.0	-0.000137680757853963	216	0.14814814814814814	0.1574074074074074	0.2962962962962963	-2.0	-0.000137680757853963	0.23148148148148148	0.6694476798831425	ok
hb_g14240__192d7ba0.pdb	hb	15639.77849057794	6562.989025265785	3053.828979287496	2327.22705901628	0.41963439758559273	-0.9184429152174189	-1.3	1.3830693314044653	7	653.1236336570593	1629.2534405417398	336.37926927941595	1.0	6.393952450173395e-05	222	0.12162162162162163	0.11261261261261261	0.2882882882882883	2.0	0.0001278790490034679	0.11711711711711711	0.49786734125670584	ok
hb_g14241__f53c79c6.pdb	hb	18650.254763099947	7630.865659860301	3916.0433622100277	2580.712020139634	0.4091561084172525	-0.9315663158751072	-1.3	1.497080573383778	6	966.2545939244916	2723.5842333231953	322.8798276035057	5.0	0.0002680928525380061	258	0.13178294573643412	0.1124031007751938	0.3023255813953488	5.0	0.0002680928525380061	0.2441860465116279	0.4988019204887273	ok
hb_g14243__7b47b232.pdb	hb	14536.570472721818	5481.535065076922	3462.835608352445	1685.1771590972883	0.3770858522209994	-1.1404185532147921	-1.3	1.4366131596053544	7	524.7927999434357	1708.5757988589182	244.55743926410122	10.0	0.000687920167880396	204	0.1568627450980392	0.10784313725490197	0.27450980392156865	10.0	0.000687920167880396	0.18627450980392157	0.4957109241151864	ok
hb_g14247__98412305.pdb	hb	16057.817315987257	7059.230533538588	2995.3227798952767	2227.112391445609	0.4396133294224475	-0.852935720058312	-1.3	1.4885543788155209	4	1211.8129217058552	2404.2746935777486	112.45510755638676	2.0	0.00012454992858891155	228	0.11403508771929824	0.10964912280701754	0.2850877192982456	1.0	6.227496429445578e-05	0.10526315789473684	0.5838702367465808	ok
hb_g14251__92c4a712.pdb	hb	13740.238461678528	5536.863083380486	2715.351413374265	1605.819064813095	0.402967029926211	-1.2083513206395824	-1.3	1.374793851858026	8	541.970996899744	1133.0850356424417	165.17132915048532	7.0	0.000509452584794869	207	0.12560386473429952	0.09178743961352658	0.24154589371980675	7.0	0.000509452584794869	0.16908212560386474	0.581008327719433	ok
hb_g14253__3e6ae805.pdb	hb	11913.502284818074	4507.779547523584	2243.290992209179	2282.1075022233917	0.37837568162202445	-1.1997190963181552	-1.3	1.5788246638802947	6	589.7716011851628	1185.5598638911126	117.79778247093572	-2.0	-0.00016787674624855635	196	0.12244897959183673	0.1377551020408163	0.27040816326530615	-3.0	-0.0002518151193728345	0.18877551020408162	0.6812846301500968	ok
hb_g14255__68f86d0c.pdb	hb	11945.78558860185	4149.482328822969	2322.2677602236167	1737.5862424434972	0.3473595183879933	-1.2986421029935995	-1.3	1.5526843836220012	6	454.63278737518687	1362.2537804055125	220.7195515766115	4.0	0.00033484612379253034	191	0.12041884816753927	0.10471204188481675	0.2356020942408377	3.0	0.0002511345928443978	0.1256544502617801	0.6769408633335239	ok
hb_g14257__b920ac95.pdb	hb	11070.84233652522	3471.4967235258073	3641.657266154609	2134.7481909255157	0.3135711464404612	-1.7676804848701122	-3.2	1.5779650504395488	5	372.03911419030163	573.7541841524934	690.988057790244	4.0	0.0003613094540063219	169	0.1834319526627219	0.15976331360946747	0.23668639053254437	4.0	0.0003613094540063219	0.26627218934911245	0.6376570105690886	ok
hb_g14259__2c1faee9.pdb	hb	11156.255014297754	3306.073217269226	3791.0490509765214	1864.8456627618386	0.2963425641518765	-1.6315753658626688	-1.6	1.6522753847319915	5	301.1271685638528	941.6212921858387	272.0357841576544	11.0	0.0009859939545934099	169	0.20118343195266272	0.13609467455621302	0.2603550295857988	11.0	0.0009859939545934099	0.3668639053254438	0.6289533306443277	ok
hb_g1430__e66886fe.pdb	hb	11672.215176359005	3094.719830650795	3316.9753257736675	2478.0000433069254	0.26513560484378873	-1.7494637352709594	-1.6	1.8110734960860815	5	466.3153350221225	733.4258979768308	158.44053576897267	-2.0	-0.00017134708106228332	180	0.16111111111111112	0.16666666666666666	0.2611111111111111	-1.0	-8.567354053114166e-05	0.06666666666666667	0.5049790388717372	ok
hb_g1431__897dfaf8.pdb	hb	12565.137366396071	3364.6281999114226	3315.9688539049766	2502.991353133987	0.2677748839347917	-1.6834173562807955	-1.6	1.682299323867225	5	366.3832274949481	688.15587546651	277.74447648976013	5.0	0.00039792640973204885	191	0.16230366492146597	0.13612565445026178	0.27225130890052357	5.0	0.00039792640973204885	0.12041884816753927	0.690200383490861	ok
hb_g1432__74126e73.pdb	hb	11080.334341170888	3047.4849036892424	3133.2387264883405	2609.6730705794107	0.275035464621838	-1.94550581921109	-1.3	1.6733235103557096	5	418.58676955458105	691.0260077975286	174.78094340671763	1.0	9.024998427026953e-05	166	0.16265060240963855	0.1566265060240964	0.2710843373493976	1.0	9.024998427026953e-05	0.20481927710843373	0.5106292082815425	ok
hb_g1435__9ca175fc.pdb	hb	11155.291056033955	4374.9025845694805	1568.309578468574	2094.363506033002	0.3921818411186208	-0.9490904119791628	-0.8	1.7999513895948096	2	1796.0160646887693	3398.1280276670877	178.59716602781828	-6.0	-0.0005378613583331445	173	0.08670520231213873	0.12138728323699421	0.31213872832369943	-6.0	-0.0005378613583331445	0.20809248554913296	0.44709796811241154	ok
hb_g14475__84256fa9.pdb	hb	13664.655125075418	3601.434649865335	4113.586165446049	2892.1481928541994	0.26355840062560365	-1.916730582550683	-1.6	1.7975624908225227	5	411.99224038760605	805.664176442743	135.85735191261483	7.0	0.0005122705209847999	232	0.17672413793103448	0.15086206896551724	0.22413793103448276	6.0	0.0004390890179869713	0.09913793103448276	0.3962191685221738	ok
hb_g14476__37652398.pdb	hb	16500.991188323533	7286.042377572034	3130.8217478210317	2783.6561877679833	0.4415518010050086	-0.8958668718832719	-1.3	1.5360054114580368	6	966.8472712994935	1858.3183261585302	206.00522805943095	-2.0	-0.00012120484019258457	277	0.13357400722021662	0.1444043321299639	0.26353790613718414	-3.0	-0.00018180726028887685	0.1263537906137184	0.4177690071961395	ok
hb_g14478__9a024cb3.pdb	hb	14059.254342322067	3937.261573077513	3721.3395580002516	2856.29058410832	0.28004768085212856	-1.8715465908494215	-3.2	1.746478569740913	9	358.83700110829625	1031.1700069776377	106.43051816352545	3.0	0.00021338258252923188	241	0.16597510373443983	0.15767634854771784	0.21991701244813278	2.0	0.00014225505501948792	0.2821576763485477	0.5258961507853621	ok
hb_g14871__e841585e.pdb	hb	10624.06563515482	2914.4338738392084	1869.8210404212957	2811.9855981399073	0.2743237828082881	-1.8831853236473577	-1.3	1.7163555245859632	6	391.5210915706336	1080.4111611138126	76.0025138761167	-10.0	-0.0009412592451340097	183	0.10382513661202186	0.15846994535519127	0.22950819672131148	-10.0	-0.0009412592451340097	0.08743169398907104	0.5366076596002824	ok
hb_g14936__0b5d30d9.pdb	hb	14149.911698714104	4490.127860616355	3006.050368791172	2643.7974474918037	0.31732550394815556	-1.2979771541493403	-1.3	1.7603445925959689	7	338.99720167255765	799.043445132424	245.35945245699452	-1.0	-7.067181911042432e-05	218	0.13761467889908258	0.14220183486238533	0.24311926605504589	-1.0	-7.067181911042432e-05	0.19724770642201836	0.7076186478437232	ok
hb_g14941__2dae48dc.pdb	hb	10672.732117660853	2605.2567342196685	2830.940604087921	2104.010601141601	0.24410401249634883	-1.8671519979473108	-1.6	1.7235989590824807	4	513.5906356789828	860.8862745831382	321.8523451468618	1.0	9.36967206686689e-05	164	0.1524390243902439	0.14634146341463414	0.2621951219512195	1.0	9.36967206686689e-05	0.18292682926829268	0.5189496199509409	ok
hb_g15259__30f378a4.pdb	hb	9311.146244461996	2857.1501206723156	2061.3613686119493	1494.3521959872764	0.30685267373731423	-1.6422628889706563	-1.3	1.667080590557683	4	586.3217285456215	1208.2886950245274	133.33242370117597	2.0	0.0002147963255533166	152	0.125	0.10526315789473684	0.2565789473684211	3.0	0.0003221944883299749	0.07236842105263158	0.417174628242835	ok
hb_g15316__78ed2712.pdb	hb	16293.691457767836	4563.554247913437	2796.9982098165065	3999.88018888203	0.28008105221225443	-1.8381859081933092	-1.3	1.436698318471388	6	523.2618260109998	1290.335839954377	233.41774128581085	-12.0	-0.0007364813572850082	246	0.10975609756097561	0.15853658536585366	0.24796747967479674	-12.0	-0.0007364813572850082	0.25609756097560976	0.5850383662498054	ok
hb_g15317__42d8d496.pdb	hb	15081.798061668698	5552.122645723307	3417.9875179450755	2990.179027498957	0.3681339998732885	-1.4738562766937318	-1.6	1.5857165245374483	3	1098.1693720918377	1612.137872193981	216.1049022591568	1.0	6.630509146926987e-05	227	0.14096916299559473	0.14096916299559473	0.2907488986784141	0.0	0.0	0.20704845814977973	0.5132788398791668	ok
hb_g15318__667d7dbc.pdb	hb	13988.270258541179	4107.945753343046	3737.3566305908307	2644.1472209624226	0.29367074537573734	-1.8187448436924258	-1.6	1.6383385544546067	8	321.2311033237315	590.3290174610102	339.2561978124311	0.0	0.0	221	0.1493212669683258	0.15384615384615385	0.26244343891402716	-1.0	-7.14884672312793e-05	0.2986425339366516	0.6076892568056161	ok
hb_g15319__643997a4.pdb	hb	14010.072923757469	5119.979761551441	2594.1935435215723	2810.9622995993022	0.3654499008973234	-1.4238237193234284	-1.3	1.4172842501628526	5	785.0633969160175	1206.6708522623069	454.65305544645224	-8.0	-0.0005710177272834936	221	0.11764705882352941	0.1583710407239819	0.3167420814479638	-9.0	-0.0006423949431939303	0.3212669683257919	0.7977988333044642	ok
hb_g15327__f05b557c.pdb	hb	12989.796841164107	4373.368717200415	1766.737567532472	2778.307564911965	0.33667722218267476	-1.2767859969380022	-1.3	1.4567425469048079	7	430.1239216768307	1366.7937110052967	288.82735216814393	-11.0	-0.0008468184787264319	213	0.0892018779342723	0.14553990610328638	0.3474178403755869	-12.0	-0.0009238019767924712	0.36619718309859156	0.614218593494782	ok
hb_g15328__f667ec67.pdb	hb	12979.602854073506	5244.396659075706	2802.9879571463057	1880.9306108953817	0.4040490851713394	-1.0410233284061916	-0.9	1.4066855464617556	9	427.8291251848049	875.3786567088425	456.3054187723023	3.0	0.0002311318792823066	209	0.12440191387559808	0.11004784688995216	0.28708133971291866	3.0	0.0002311318792823066	0.23923444976076555	0.582415044510075	ok
hb_g15329__aedeab82.pdb	hb	10963.103708727725	2492.4020735465274	3241.6131257628235	2343.808410427823	0.22734456772148626	-2.056108173003208	-1.3	1.5368137097156584	5	261.8962532312315	447.5318072450325	432.6851222406205	4.0	0.0003648601806818265	188	0.1595744680851064	0.13829787234042554	0.2393617021276596	4.0	0.0003648601806818265	0.13829787234042554	0.5739643022868531	ok
hb_g15336__425a0a65.pdb	hb	14852.882033644717	4163.746419623484	3595.1235534663283	3548.2478590570613	0.28033255836757975	-1.8539435755799063	-3.5	1.5948277516814353	8	396.5383517525441	651.2020372009339	143.8149947791796	-5.0	-0.0003366350038109783	225	0.14222222222222222	0.16444444444444445	0.24888888888888888	-5.0	-0.0003366350038109783	0.15555555555555556	0.5752248762661479	ok
hb_g15364__3864ec9f.pdb	hb	13113.88093977435	4636.890855945832	2789.7376322864684	1776.1801420613267	0.35358646896679996	-1.4176764893279918	-1.3	1.5545791983682788	5	782.9400357701994	1809.0436734047064	263.2738679948955	8.0	0.0006100406154928577	215	0.13953488372093023	0.09767441860465116	0.26976744186046514	9.0	0.000686295692429465	0.17209302325581396	0.45784456830094483	ok
hb_g15365__85e48da1.pdb	hb	14640.017027891456	5396.502467387143	3116.9812723157247	1977.0232269904918	0.3686131277788807	-1.1479984655693887	-1.3	1.3860912899646551	8	464.5112179093769	1161.1508378301096	194.09080782425286	6.0	0.0004098355888909889	226	0.1415929203539823	0.11061946902654868	0.2920353982300885	7.0	0.0004781415203728204	0.2079646017699115	0.5697329318045177	ok
hb_g15366__23a302bf.pdb	hb	11682.118314792653	4352.544906521436	2701.660672136149	1585.069059850961	0.37258182028596326	-1.2672570205290186	-1.3	1.5989299570409017	7	465.2250801561817	1140.8540274307156	272.23621940647047	5.0	0.00042800456777335297	190	0.14210526315789473	0.11052631578947368	0.2789473684210526	6.0	0.0005136054813280235	0.12631578947368421	0.48109958263830327	ok
hb_g15367__5cb5f78f.pdb	hb	12064.789601326725	4651.622143160474	3151.8526650571016	2133.392323724907	0.3855535236726341	-1.5884005967351236	-1.3	1.5921206149893423	5	640.433788351212	1330.7509162519384	247.4892345931898	5.0	0.0004144291086062675	197	0.15736040609137056	0.12690355329949238	0.24873096446700507	6.0	0.000497314930327521	0.23857868020304568	0.5368157590963276	ok
hb_g15371__a95b9490.pdb	hb	11499.989014176772	5320.40335963659	1915.1914386140231	1669.602863688454	0.4626442123620978	-0.6513478283745838	-0.8	1.59081184978953	3	1303.2022985820042	3248.5121373602897	207.53559251372582	-3.0	-0.0002608698144234493	155	0.10967741935483871	0.12903225806451613	0.25806451612903225	-3.0	-0.0002608698144234493	0.07096774193548387	0.4218952822823583	ok
hb_g15413__482909d6.pdb	hb	18692.889584391312	5245.9570338414915	6000.8788434072485	3250.6069981576807	0.2806391708546709	-1.5983625337471365	-1.3	1.6906687940127145	5	764.9692119709006	2392.246551058018	619.0478370726611	15.0	0.0008024441556924993	297	0.18181818181818182	0.13131313131313133	0.2760942760942761	15.0	0.0008024441556924993	0.21548821548821548	0.5884341558486157	ok
hb_g15528__5ddb8c4f.pdb	hb	10295.497752014231	3572.2601870890435	2057.9952568505687	3170.3631320278455	0.34697304327905465	-1.6163925830436572	-3.2	1.6383183735710665	3	641.62515066602	1143.8457430570606	76.12319228971235	-5.0	-0.00048564917602179946	147	0.16326530612244897	0.20408163265306123	0.2925170068027211	-6.0	-0.0005827790112261594	0.30612244897959184	0.5523958916993997	ok
hb_g15530__b5630673.pdb	hb	10016.852317329252	3529.467261690375	1541.2995538183684	2204.098032413208	0.35235292983049793	-1.6049165539857588	-1.6	1.5479166340491073	3	752.9110421414556	1823.8193405371496	261.78688249571593	-5.0	-0.0004991588017475261	170	0.10588235294117647	0.1411764705882353	0.27647058823529413	-6.0	-0.0005989905620970313	0.0	0.34114595478009363	ok
hb_g15531__5ab164f0.pdb	hb	10549.218727740024	3524.6426895004465	2058.840041104353	2683.7479317087577	0.3341140970214328	-1.5154176866183926	-3.5	1.6086136621310572	5	263.97995574928416	796.2083777871912	147.73041324770207	-10.0	-0.000947937497371648	162	0.12962962962962962	0.18518518518518517	0.3148148148148148	-9.0	-0.0008531437476344833	0.20987654320987653	0.5770021888833621	ok
hb_g15536__c72a163f.pdb	hb	11900.999747533648	3711.8669560228577	3423.94971913029	1477.1526520915252	0.3118953898635366	-1.688049881996646	-1.6	1.5692800865112708	3	1017.4629527382361	1403.1560019919045	173.9596574305998	9.0	0.0007562389875577597	187	0.1657754010695187	0.10695187165775401	0.26737967914438504	11.0	0.0009242920959039285	0.2727272727272727	0.829781091442404	ok
hb_g15538__56b25262.pdb	hb	12856.380712748232	3408.3612391849942	2535.9434500442303	3060.1276943932903	0.26511047823943984	-1.8707129652246492	-3.2	1.561020868365274	6	326.7634230657705	742.4731893580096	205.72667821069774	-8.0	-0.0006222591084337831	201	0.13432835820895522	0.1691542288557214	0.25870646766169153	-7.0	-0.0005444767198795603	0.3482587064676617	0.5978509315833042	ok
hb_g15558__1bf62d0e.pdb	hb	16961.833585986664	5166.814883997369	3869.34293247427	3588.529285251048	0.3046141714458294	-1.4496955959239297	-1.3	1.3631083690398966	5	506.65279112518056	1260.0954410747565	236.92288823379621	-1.0	-5.89558902892532e-05	229	0.16593886462882096	0.1615720524017467	0.2445414847161572	1.0	5.89558902892532e-05	0.2925764192139738	0.632047631937973	ok
hb_g15560__5d29c067.pdb	hb	10160.750860011452	2407.963918063652	2585.9044598739983	1942.4151121948078	0.23698680847892944	-1.8406872627711066	-3.5	1.5695430919943614	7	234.27286516696012	475.41879472406015	92.17608680969197	2.0	0.00019683584683403464	169	0.15976331360946747	0.14201183431952663	0.2603550295857988	3.0	0.00029525377025105195	0.21301775147928995	0.567165806123713	ok
hb_g15573__98134a8c.pdb	hb	23485.081067764753	5964.451008265449	6411.494659645065	4092.5574311670125	0.2539676567883838	-1.8037035843974554	-1.6	1.638169465091056	11	368.58695305107125	1307.0804482480432	713.825329856088	5.0	0.00021290111733371532	379	0.15567282321899736	0.14511873350923482	0.2612137203166227	4.0	0.00017032089386697226	0.18997361477572558	0.6935530949081854	ok
hb_g15574__f7941a0f.pdb	hb	23556.619012159812	6525.942067069597	5904.025082553779	4135.620142649079	0.27703220329288075	-1.706641790613373	-1.3	1.6127947594692973	8	542.1648708744765	1545.7520323448803	376.9434494196543	2.0	8.490182733641062e-05	390	0.14615384615384616	0.1358974358974359	0.2512820512820513	4.0	0.00016980365467282124	0.2358974358974359	0.799250488132873	ok
hb_g15732__2aa2217d.pdb	hb	15484.091069486674	5986.432006771791	3975.937998229548	1939.940199748404	0.3866182380294055	-0.9957139972149509	-0.8	1.5104950669618726	8	509.6106480009663	1292.1703431340543	258.19975614348203	5.0	0.00032291207650238647	276	0.12681159420289856	0.10144927536231885	0.2826086956521739	7.0	0.00045207690710334105	0.03985507246376811	0.44576519867044023	ok
hb_g15734__a03cc49e.pdb	hb	13167.49531642692	3720.0956830209902	3723.9983858339715	1993.1833952873446	0.28252113204703694	-1.6457351632198416	-1.3	1.7357047426861407	8	295.7217182211407	1252.819864230696	281.43857965740506	5.0	0.0003797229374186541	230	0.14782608695652175	0.12608695652173912	0.2565217391304348	5.0	0.0003797229374186541	0.13043478260869565	0.6750932596109326	ok
hb_g15735__b44e48e6.pdb	hb	13538.995876495015	3739.7663983734133	4127.483071086784	2908.634018149569	0.27622184336919725	-1.8335419228082257	-1.6	1.6729599427984634	9	321.88095319543874	480.18465073082507	383.74399482592327	9.0	0.0006647464909583772	261	0.16091954022988506	0.13026819923371646	0.25287356321839083	8.0	0.0005908857697407798	0.10727969348659004	0.6324772438655458	ok
hb_g15736__4539d788.pdb	hb	14609.17556642426	4275.795710232092	3650.568924257282	3045.541326325097	0.2926787819607698	-1.6305109708493721	-1.3	1.7078361720525648	8	338.9785925854496	686.7200855188835	175.46048194097096	4.0	0.00027380052911356995	275	0.15272727272727274	0.13454545454545455	0.24	5.0	0.0003422506613919624	0.09090909090909091	0.5664441106064602	ok
hb_g15738__6bc8f265.pdb	hb	22242.27609027105	8445.553509185547	5030.941363176434	3900.283424207792	0.3797072509534984	-1.0532476864368303	-0.9	1.5101703005169806	8	752.8929174787464	1735.03417454533	584.4691494472593	10.0	0.00044959427530773613	348	0.14655172413793102	0.1235632183908046	0.25	8.0	0.0003596754202461889	0.11781609195402298	0.5761631182541528	ok
hb_g15739__282e60d8.pdb	hb	11020.86628073409	4222.065283641649	2416.179671620026	1936.3261322154042	0.38309740596547925	-1.1811494934184987	-1.3	1.746931468689235	8	331.0584428884264	714.7187016973626	122.9514259829876	3.0	0.0002722109064370367	174	0.12643678160919541	0.10919540229885058	0.26436781609195403	3.0	0.0002722109064370367	0.06896551724137931	0.49331225671186746	ok
hb_g15741__5495c337.pdb	hb	16007.477698410676	5574.385905824202	3073.3325418722966	2423.479105432456	0.34823636870521224	-1.379428567023697	-1.3	1.5747506435421603	7	511.9182995187366	1801.8943574227276	105.40797733965834	0.0	0.0	284	0.11267605633802817	0.11267605633802817	0.23943661971830985	0.0	0.0	0.04225352112676056	0.5528423151146554	ok
hb_g15742__76feb045.pdb	hb	15966.477010560153	5775.747649227101	4425.62843691377	2629.7145465049066	0.3617421454593301	-1.3098398215285223	-1.3	1.5587141466785794	7	513.3933146924854	1355.9390873932139	297.0655095565732	7.0	0.0004384185688157903	285	0.16140350877192983	0.1368421052631579	0.21754385964912282	7.0	0.0004384185688157903	0.05263157894736842	0.5805568424423806	ok
hb_g15877__c210c7b7.pdb	hb	16701.776950181134	5211.688945001591	4157.796502422352	3336.4279493505255	0.3120439795446477	-1.6112336407886687	-1.3	1.6135984702391601	10	334.429608261759	1113.133741484389	205.22964415157634	-2.0	-0.00011974773737942354	292	0.136986301369863	0.14383561643835616	0.2842465753424658	-2.0	-0.00011974773737942354	0.2226027397260274	0.6258522061564525	ok
hb_g15881__5fafaec5.pdb	hb	19969.039371162457	6602.760760335716	5112.865968764364	2775.3203457243726	0.33064989444964726	-1.5275827206349653	-1.3	1.6306247094200155	9	625.8211007443604	2354.7767514239035	303.53838402075064	15.0	0.0007511628236690089	332	0.14156626506024098	0.09939759036144578	0.27710843373493976	14.0	0.000701085302091075	0.26506024096385544	0.7541114673385745	ok
hb_g15884__e51b29f9.pdb	hb	14266.726434250375	5421.490082716512	4455.6515528124	1477.242799461985	0.3800093951266247	-1.5816002253795942	-1.3	1.5905588076920654	6	483.39130975600483	1207.584711480259	251.97339745866512	16.0	0.0011214906288234787	206	0.1796116504854369	0.0970873786407767	0.23786407766990292	17.0	0.0011915837931249461	0.24757281553398058	0.636650997688942	ok
hb_g16521__52a5add8.pdb	hb	14341.784367834152	4366.407192894007	3299.3935347784386	1915.712058868158	0.3044535520061934	-1.55701149631161	-1.6	1.8304105615979933	7	458.947237755485	1091.9787928862766	189.61898572208557	4.0	0.000278905322894913	229	0.13537117903930132	0.1222707423580786	0.2838427947598253	3.0	0.00020917899217118475	0.1615720524017467	0.6602436291890266	ok
hb_g16771__80448491.pdb	hb	8747.656012555412	3607.252425950287	1982.9702774208527	1361.934237637485	0.4123678869828487	-1.2685723012952574	-1.3	1.8473368730602955	2	980.6986092254804	1625.5418543916815	135.40234782099287	5.0	0.0005715816891774844	97	0.17525773195876287	0.12371134020618557	0.23711340206185566	5.0	0.0005715816891774844	0.25773195876288657	0.4576896978561008	ok
hb_g16857__e34565d0.pdb	hb	15872.867048389977	7093.842878505896	3376.3471761855462	1825.4002559575858	0.4469162916113155	-1.0293375463850227	-1.3	1.7444542727472467	9	511.20905415539266	1301.2089123300968	116.32408085844591	13.0	0.00081900767897622	309	0.13915857605177995	0.09061488673139159	0.255663430420712	15.0	0.000945008860357177	0.042071197411003236	0.6223280165061853	ok
hb_g16952__fd35b2a9.pdb	hb	15920.0388300385	4347.973830303497	4243.923274618437	3371.330893703973	0.2731132679211551	-2.0736421470780613	-1.6	1.8343561328851739	11	285.3469908523852	772.042239781272	52.09633879098287	2.0	0.00012562783428808781	267	0.1647940074906367	0.16104868913857678	0.19850187265917604	1.0	6.281391714404391e-05	0.08614232209737828	0.40057126917044433	ok
hb_g16979__b07ec901.pdb	hb	12244.117357799296	3096.861083492705	2033.2480007476483	3166.9295926346754	0.2529264456551502	-1.7952066642411335	-3.2	1.6222285400993475	4	400.90312683169986	609.7372579373573	108.9964006182807	-11.0	-0.0008983906049375773	197	0.1116751269035533	0.16751269035532995	0.2436548223350254	-11.0	-0.0008983906049375773	0.19796954314720813	0.6197957551183847	ok
hb_g16981__8ca144ce.pdb	hb	11161.008370714113	3538.632914781994	1612.787814307764	3359.78215389634	0.3170531548087695	-1.4758789824514986	-3.5	1.4536691763743614	3	670.2351525263382	950.3354401515081	629.5498357935119	-17.0	-0.0015231598647132178	122	0.11475409836065574	0.2540983606557377	0.21311475409836064	-17.0	-0.0015231598647132178	0.09016393442622951	0.3968656827521324	ok
hb_g17416__3b871c59.pdb	hb	12925.74317137129	2498.4451882643607	2740.4772251214645	3064.169612010848	0.1932921887074212	-2.088123627230649	-3.5	1.694283567872758	7	273.24371038972987	692.1027857377613	143.71344141257316	-9.0	-0.0006962849161302956	235	0.11914893617021277	0.1574468085106383	0.25957446808510637	-9.0	-0.0006962849161302956	0.2723404255319149	0.5891210907268021	ok
hb_g17525__1c8c84f7.pdb	hb	8410.730457694815	2668.814030475916	1666.9649362674284	1743.888838818448	0.3173106121875858	-1.5275562715999078	-1.3	1.649448261276897	4	432.1064023890411	955.257608956097	77.98683387889191	-2.0	-0.0002377914748379837	156	0.1346153846153846	0.14102564102564102	0.2564102564102564	-1.0	-0.00011889573741899186	0.1794871794871795	0.49999162290548216	ok
hb_g17574__96406ba7.pdb	hb	12921.41777305105	3300.5378937940486	2727.609370289759	2616.1145901986515	0.2554315595830096	-1.6971637026648336	-1.3	1.6744446150003998	4	491.4987371698405	960.289083358404	195.63864617182762	2.0	0.00015478177666936879	261	0.12643678160919541	0.11877394636015326	0.21839080459770116	2.0	0.00015478177666936879	0.09961685823754789	0.6991981306696832	ok
hb_g17577__94adf687.pdb	hb	14494.72562404411	4733.075803199227	2908.8492547228366	3333.368248310848	0.32653779905622476	-1.3823282699779575	-1.3	1.6828060797525304	5	637.2547086648188	1855.4293553863463	251.78246262709382	-3.0	-0.00020697183774376154	273	0.13186813186813187	0.1391941391941392	0.24175824175824176	-2.0	-0.0001379812251625077	0.08424908424908426	0.6043652967021426	ok
hb_g17579__815ffd0c.pdb	hb	13269.913249696194	4411.21740009256	2752.6223348872704	2479.061560868077	0.33242247459255636	-1.4317142570447199	-1.3	1.6802201553843912	6	526.6560858559989	961.4585940706958	89.05191935947502	-2.0	-0.0001507168858127832	265	0.12452830188679245	0.1320754716981132	0.22641509433962265	-2.0	-0.0001507168858127832	0.09056603773584905	0.6991981306696832	ok
hb_g17749__5c03aca2.pdb	hb	9103.947705179202	2797.3488746348426	2353.7619018835394	1496.3782209894082	0.3072676782889956	-1.5160701338982945	-1.6	1.7061794560512784	3	729.9064473179573	1662.2263422244764	165.4253692296533	2.0	0.00021968491744105774	125	0.16	0.144	0.248	2.0	0.00021968491744105774	0.088	0.35623697462072385	ok
hb_g17784__16c857b5.pdb	hb	10556.314988092392	3260.837213885711	2523.14743882001	1234.4335522368804	0.30889919612705397	-1.4202455927875657	-1.3	1.6360529482340298	5	452.57768673529955	875.3122856652636	146.43254900087203	13.0	0.0012314903462680021	189	0.14814814814814814	0.08465608465608465	0.291005291005291	12.0	0.001136760319632002	0.12698412698412698	0.4665281150877872	ok
hb_g17891__5172e0b7.pdb	hb	14171.501188336488	3791.498419624321	3516.473236715347	2912.3078306595407	0.2675438804425901	-1.8472827235488871	-3.2	1.6288888856967707	6	401.9575317647146	761.6549631529781	272.16848637560923	-1.0	-7.056415454581664e-05	202	0.15346534653465346	0.15841584158415842	0.25742574257425743	-1.0	-7.056415454581664e-05	0.23267326732673269	0.5284530295094231	ok
hb_g17933__df521d54.pdb	hb	9186.29204091397	2943.961970925044	1760.3452794063871	1938.4947072717703	0.3204733703014455	-1.5047566857252448	-1.3	1.730908523635277	6	354.8873224923619	698.5766416845838	133.73902530610678	-4.0	-0.0004354313995445358	158	0.12025316455696203	0.13924050632911392	0.27848101265822783	-3.0	-0.00032657354965840183	0.06962025316455696	0.49578580718713783	ok
hb_g18363__5743ab54.pdb	hb	11842.92271456504	3493.789389548539	2719.556391298325	2371.6829302422975	0.29501073964214053	-1.4544467592486068	-1.3	1.5522902921674666	6	379.8000209457862	749.0511303929094	351.90487690801154	-3.0	-0.0002533158471354748	185	0.14054054054054055	0.15675675675675677	0.2810810810810811	-3.0	-0.0002533158471354748	0.08648648648648649	0.5814833125343503	ok
hb_g18365__ca84aceb.pdb	hb	13065.161639475864	4250.99316096195	2906.3499402376674	2313.0045918767933	0.3253685854232177	-1.5332205032243784	-1.3	1.5414881217510563	5	557.0036489910005	995.080258399227	281.3855832040405	0.0	0.0	203	0.13793103448275862	0.1330049261083744	0.24630541871921183	1.0	7.653942810615829e-05	0.2561576354679803	0.6179067939192223	ok
hb_g19340__5714842d.pdb	hb	11517.17323655472	3619.6038094173114	2831.6741613617414	2071.6345382567733	0.31427883692232195	-1.4282904900031574	-1.3	1.2558389522318416	6	433.29271007183564	1141.1507725250224	235.03441259427828	3.0	0.0002604805830720862	178	0.1404494382022472	0.12359550561797752	0.25280898876404495	3.0	0.0002604805830720862	0.2696629213483146	0.6478679763242394	ok
hb_g19342__7d58fa16.pdb	hb	18544.543192437013	6584.971370707067	3969.1105198351506	3948.6371488489053	0.3550894353327939	-1.0617555069308102	-0.8	1.6904311388591318	6	732.4716639132661	1237.2726420077188	393.15866953919715	-8.0	-0.00043139374839185177	226	0.13274336283185842	0.168141592920354	0.28761061946902655	-8.0	-0.00043139374839185177	0.24336283185840707	0.6279474346150136	ok
hb_g19345__176d4148.pdb	hb	14664.307212082733	4405.254328281515	3757.210812544009	2479.4401297512304	0.30040657663334974	-1.492035772827586	-1.6	1.4263118507864863	5	355.9600502837684	490.8951299813051	333.45855348510264	5.0	0.00034096394242751706	203	0.1625615763546798	0.13793103448275862	0.2413793103448276	5.0	0.00034096394242751706	0.27586206896551724	0.4956896441582609	ok
hb_g19346__e142618a.pdb	hb	12734.61737109568	2313.6459904361573	4229.573699323457	2534.938614579049	0.1816816259974596	-2.369011359445948	-3.5	1.600205929863335	6	251.87972389507112	431.7120985098966	104.5185978556905	7.0	0.0005496827895189225	214	0.18691588785046728	0.1588785046728972	0.19626168224299065	6.0	0.000471156676730505	0.2616822429906542	0.6666264691003423	ok
hb_g19348__39bdf3af.pdb	hb	12509.062221616055	3750.9283846171475	3229.9193271608556	2125.934464371585	0.29985688120852294	-1.672289803614811	-1.6	1.6578687567144672	3	744.4359666905149	1141.8278888501995	247.9357104928864	4.0	0.0003197681751944501	208	0.15384615384615385	0.12980769230769232	0.2644230769230769	5.0	0.0003997102189930626	0.23076923076923078	0.6480975953932684	ok
hb_g19349__ce919665.pdb	hb	12152.367011571907	3250.242312073316	2369.594514826633	2886.0780428039097	0.2674575503667987	-1.7956462291681574	-2.4000000000000004	1.7138608812078362	5	463.89120223361704	924.2659884166027	173.24899590094554	-7.0	-0.0005760194695678922	211	0.13270142180094788	0.15639810426540285	0.22748815165876776	-5.0	-0.00041144247826278006	0.17061611374407584	0.45241906810351024	ok
hb_g19350__1ed1fb84.pdb	hb	13793.277547080992	3834.023531234075	2973.1235343439516	3086.332163612341	0.27796319751758	-1.6744464686384053	-1.6	1.5613843465715014	9	318.8247999225068	717.5719074780154	451.4382371343552	-2.0	-0.00014499816980941203	219	0.1324200913242009	0.136986301369863	0.2511415525114155	-1.0	-7.249908490470601e-05	0.1689497716894977	0.7624388764001626	ok
hb_g19355__78950374.pdb	hb	13591.627062428635	4137.536147209065	3195.9112369115414	2402.0176744577957	0.3044180161951666	-1.7506803590128548	-1.6	1.7500342298050673	6	443.48194432778126	1234.04891763616	250.90737615785216	1.0	7.357470856188382e-05	222	0.13963963963963963	0.12612612612612611	0.24324324324324326	3.0	0.00022072412568565147	0.18018018018018017	0.47095530151482873	ok
hb_g19358__4733e52b.pdb	hb	13092.548530555352	4300.50991767152	2957.627961272007	2465.6488766440007	0.3284700383302	-1.3914492369354317	-1.3	1.7806142473935043	7	492.6177367309683	886.0089438623579	367.2572185330605	2.0	0.00015275864705274192	214	0.14018691588785046	0.1261682242990654	0.2850467289719626	3.0	0.0002291379705791129	0.17289719626168223	0.5221806543741923	ok
hb_g19360__e9f00a92.pdb	hb	11042.744380937882	3703.9569128792077	2860.2181390059745	2057.1325010488345	0.3354199631092632	-1.5329772538786943	-1.3	1.7044118990186823	6	535.1617046542258	1508.8689859069748	304.6985482250114	3.0	0.00027167159688841805	182	0.14285714285714285	0.12637362637362637	0.2967032967032967	3.0	0.00027167159688841805	0.25824175824175827	0.553520226000859	ok
hb_g19361__1729ea8d.pdb	hb	12419.247030141194	3163.877038994138	3655.5587765294563	2738.7422029689114	0.25475594706470445	-1.790664734388295	-1.3	1.467382362702847	3	600.3182953167869	963.2082784209914	328.55560862293237	0.0	0.0	185	0.16756756756756758	0.16756756756756758	0.21081081081081082	0.0	0.0	0.16216216216216217	0.5812013324429569	ok
hb_g19407__b46c0a10.pdb	hb	13512.214179627497	3371.627183385989	2889.89464692596	2933.685243195641	0.2495244035185163	-1.8225136598438878	-1.3	1.7498102849680255	8	224.9414573631531	345.56968742702577	122.10468075601685	-2.0	-0.0001480142316731051	218	0.13302752293577982	0.14220183486238533	0.22477064220183487	-2.0	-0.0001480142316731051	0.1834862385321101	0.6780841440448933	ok
hb_g19485__67a0362c.pdb	hb	11480.098414949218	3174.8957868886678	2778.4268090560704	1873.9003573670896	0.27655649560933765	-1.7879515474290522	-1.6	1.6383414578606812	6	390.64608151430394	1095.525315908452	93.93583733635397	2.0	0.00017421453438026533	201	0.14427860696517414	0.13432835820895522	0.24378109452736318	2.0	0.00017421453438026533	0.20398009950248755	0.579738132491237	ok
hb_g19585__8e64f8b8.pdb	hb	12257.994274228828	3794.905948343379	2773.6587721343553	2517.6316795019093	0.3095862066375556	-1.5263920164415923	-1.3	1.668507558477529	6	517.4333102370421	1035.354080737778	120.83760202058495	-3.0	-0.0002447382445191047	201	0.12935323383084577	0.13432835820895522	0.263681592039801	-1.0	-8.157941483970156e-05	0.21890547263681592	0.500574970360111	ok
hb_g19606__d0be25f6.pdb	hb	15375.268158045781	5174.882102734681	3980.3941982232445	2035.022699828229	0.3365718275311314	-1.2420065613338926	-1.3	1.2192249638367778	5	701.8599204468771	1323.9302858353292	637.2309086052736	12.0	0.0007804741924920819	205	0.16585365853658537	0.1073170731707317	0.3073170731707317	12.0	0.0007804741924920819	0.2048780487804878	0.5385529048519673	ok
hb_g19607__cc078b46.pdb	hb	13992.936439651345	4280.317502777111	2846.463637400622	3014.7903734908427	0.30589129888763805	-1.5563973089728746	-2.4000000000000004	1.60408226657456	3	745.358559097917	1236.749037209222	253.93952791867264	-7.0	-0.0005002523973570207	191	0.13089005235602094	0.16753926701570682	0.2617801047120419	-7.0	-0.0005002523973570207	0.07329842931937172	0.5824496482644548	ok
hb_g19609__7ff072d8.pdb	hb	8857.118167196692	2754.9120379333262	1806.7178707258104	1621.0373822569575	0.3110393229410041	-1.5579835141450176	-2.4000000000000004	1.6412815191499759	5	300.69841340082394	387.5884910650594	61.33454148539696	0.0	0.0	147	0.11564625850340136	0.12244897959183673	0.272108843537415	-1.0	-0.00011290354053348974	0.17006802721088435	0.44742157462120635	ok
hb_g19645__98209d43.pdb	hb	11348.887844943834	2806.8449324415	2707.992971054163	1573.660489050869	0.24732334752008392	-1.7721343405359125	-1.3	1.5598716087235875	3	639.5664686275777	1295.4919395865643	335.2492936384826	3.0	0.00026434308286309854	175	0.13714285714285715	0.11428571428571428	0.17714285714285713	4.0	0.00035245744381746474	0.14285714285714285	0.5662666885245282	ok
hb_g19650__c6d1a93c.pdb	hb	11128.545602530918	3189.841656155927	3620.1158622401967	2388.5531381618566	0.2866359873145036	-1.6617978689873563	-1.6	1.5581070617471218	3	634.9417211958648	940.4095103152173	361.18135886434	1.0	8.985900186027671e-05	168	0.17857142857142858	0.16666666666666666	0.2976190476190476	2.0	0.00017971800372055342	0.10119047619047619	0.5468402769674756	ok
hb_g19652__65edc96c.pdb	hb	11888.096074990875	3014.169370457139	3361.0453776105633	2735.3523290434687	0.2535451725359187	-1.8514077389530743	-1.6	1.6724065990881478	4	465.4064499178037	1086.1744801246564	284.6724448855835	1.0	8.411775894911478e-05	181	0.1712707182320442	0.16574585635359115	0.2430939226519337	1.0	8.411775894911478e-05	0.23204419889502761	0.5896217969471972	ok
hb_g19679__bb2fa3a0.pdb	hb	10921.192195138978	3140.622012617262	2462.308886667749	1770.8074233940229	0.2875713526967461	-1.4412237613163494	-1.05	1.7153075242827498	7	359.8513309228091	857.9188914766179	287.8778089019779	-3.0	-0.00027469528476344366	185	0.10810810810810811	0.12432432432432433	0.25405405405405407	-3.0	-0.00027469528476344366	0.20540540540540542	0.5445282270646705	ok
hb_g19683__ffc09f6c.pdb	hb	12555.087785310363	3916.168377946187	3106.6456881318254	2599.1156797955364	0.3119188368024126	-1.628314543701364	-1.6	1.5248206785742389	7	371.60928906689725	707.0194446733875	163.79841748256464	7.0	0.0005575428957326848	197	0.16751269035532995	0.1319796954314721	0.26903553299492383	7.0	0.0005575428957326848	0.2233502538071066	0.629167113922531	ok
hb_g19685__ea4eb083.pdb	hb	9859.812906803894	2756.067046324536	2032.554856233862	2502.7037851610207	0.2795252883979853	-1.8669958928197674	-3.2	1.7132108924045863	6	220.45469577179836	514.0550639591625	166.0984400379555	-3.0	-0.00030426540831518317	167	0.1437125748502994	0.16167664670658682	0.25748502994011974	-3.0	-0.00030426540831518317	0.0718562874251497	0.4634852305307177	ok
hb_g19690__afaac92e.pdb	hb	9037.551239703931	2951.725287797745	2315.274768900421	1135.0044879794207	0.32660675547046114	-1.5017876683489906	-1.3	1.595019034257413	2	1030.3520324632661	1619.798639064701	267.28202246824566	7.0	0.0007745460926680532	135	0.15555555555555556	0.1037037037037037	0.23703703703703705	7.0	0.0007745460926680532	0.17037037037037037	0.5037486706199079	ok
hb_g19896__5b6996d4.pdb	hb	12356.323086258246	4604.13863358703	1713.7345540909193	1936.9967875109812	0.3726139727365497	-1.2653651594027542	-1.3	1.8279581736932577	1	3618.4025882585006	3618.4025882585006	141.82520357068154	-8.0	-0.0006474417951159747	164	0.07926829268292683	0.12804878048780488	0.2804878048780488	-8.0	-0.0006474417951159747	0.20121951219512196	0.4697354271947745	ok
hb_g19901__ed9f5721.pdb	hb	10065.575376675188	3308.7331274604167	1604.2405457277239	2008.469660648579	0.32871773382450603	-1.4919476914552896	-1.3	1.6064916231408632	6	348.138959987443	651.2489401086009	94.64918542554929	-5.0	-0.0004967425917435806	175	0.09142857142857143	0.12	0.28	-5.0	-0.0004967425917435806	0.07428571428571429	0.49555994617586485	ok
hb_g19904__22289036.pdb	hb	10979.971164220322	4232.624245640556	2246.5380461322125	1774.2599913025758	0.3854859163413032	-1.34499592876392	-1.3	1.4805934585203009	6	539.6048770299757	955.7347454617505	147.6025493668087	-2.0	-0.0001821498408408633	167	0.10778443113772455	0.12574850299401197	0.2754491017964072	-3.0	-0.0002732247612612949	0.20958083832335328	0.4648252671001151	ok
hb_g19947__aef4b7fd.pdb	hb	15337.196281679659	5196.991934378424	3476.863004232908	2775.9435713383773	0.33884888990996687	-1.242056823377933	-1.3	1.5284524193559865	8	443.18747293898684	844.7027274682201	116.03823769062762	0.0	0.0	226	0.13716814159292035	0.13716814159292035	0.29646017699115046	0.0	0.0	0.10176991150442478	0.3971184587648062	ok
hb_g19950__3777f5e8.pdb	hb	12348.44469740139	3355.589625740706	2825.963080186707	2823.431065913062	0.271741883935137	-1.756889341554523	-1.6	1.6035333058502095	8	296.55817888446506	562.337205077152	214.17686627785793	-4.0	-0.0003239274336177544	209	0.13875598086124402	0.15789473684210525	0.27751196172248804	-4.0	-0.0003239274336177544	0.1339712918660287	0.5546715622282371	ok
hb_g19955__4e411d61.pdb	hb	19574.18991854808	5092.378149657734	6222.882917899255	3729.576305203725	0.26015779814378454	-1.8948587222982496	-3.35	1.7341392010207792	6	678.7430087025269	2286.5044635531995	272.96337155259533	8.0	0.000408701460100751	286	0.1853146853146853	0.15734265734265734	0.2517482517482518	8.0	0.000408701460100751	0.2097902097902098	0.520911450561323	ok
hb_g19956__4a04db75.pdb	hb	16788.932607685132	5136.057068591798	3665.0475262584155	3461.159106775868	0.30591921408039774	-1.3901568917368914	-1.3	1.48224723507429	6	576.141111004257	1182.1338240975551	771.497423441764	-6.0	-0.00035737828843588904	241	0.12863070539419086	0.15352697095435686	0.27800829875518673	-6.0	-0.00035737828843588904	0.058091286307053944	0.46723786483722113	ok
hb_g19957__aa58bad9.pdb	hb	12827.619635587127	4408.92926294152	3119.825655316179	2240.3252293772175	0.343705955445546	-1.1084271960930323	-0.8	1.4587236253867726	3	966.8443271192276	2638.4201724409822	199.60448766415098	0.0	0.0	179	0.13966480446927373	0.13966480446927373	0.29608938547486036	0.0	0.0	0.2346368715083799	0.5096322620274367	ok
hb_g20039__f803afe5.pdb	hb	11841.29962146697	2904.5352252386565	2915.3175383658017	2404.2654844528965	0.24528855092671203	-2.1551909312380078	-1.6	1.7015659195386483	3	799.0453069863273	1480.2528259092358	205.5230441822678	2.0	0.00016890037951359838	188	0.14893617021276595	0.13829787234042554	0.19680851063829788	2.0	0.00016890037951359838	0.19680851063829788	0.5545333464648295	ok
hb_g20089__6d912577.pdb	hb	13215.214348961548	3138.0599600120327	3626.0444973847148	2201.3271038762623	0.23745812040185496	-1.7767708680571384	-3.2	1.4953923718037394	4	319.48051916427227	602.8505288356708	202.101974757476	9.0	0.0006810332214329327	190	0.16842105263157894	0.11578947368421053	0.23157894736842105	10.0	0.0007567035793699253	0.22105263157894736	0.6752521521567165	ok
hb_g20092__ff24533d.pdb	hb	12182.630111786839	3668.0122051065755	3235.020713320794	1355.0778954724472	0.30108541188964855	-1.568772816634041	-1.6	1.6245957942230298	6	378.1424212578227	684.3142755442609	126.49903858602868	12.0	0.0009850089750644121	170	0.17058823529411765	0.1	0.2529411764705882	12.0	0.0009850089750644121	0.29411764705882354	0.6298291861066999	ok
hb_g20114__e39f9a24.pdb	hb	8607.355643878831	2695.076770796906	770.5453603088038	2086.185604557449	0.3131132118043159	-1.3821233492693887	-1.3	1.6642392871026752	5	316.0316212629415	390.42170092486657	115.24070595241751	-14.0	-0.0016265158056941887	162	0.06790123456790123	0.14814814814814814	0.2777777777777778	-13.0	-0.001510336105287461	0.16049382716049382	0.3994391868870195	ok
hb_g20116__18d8334b.pdb	hb	11615.556928448466	4252.547216357531	1746.7212769499736	3136.393504246013	0.36610790533360676	-1.3943601532393772	-1.3	1.5571170182278384	2	1294.5728304422244	2351.613156344941	454.51139261437027	-15.0	-0.001291371571109299	185	0.0972972972972973	0.17297297297297298	0.2918918918918919	-14.0	-0.0012052801330353457	0.07567567567567568	0.39220793802131787	ok
hb_g20117__b74f639b.pdb	hb	9552.792397656696	2988.5822791898763	1612.1186917619154	2116.954914032584	0.31284907645674126	-1.5922326648679619	-1.3	1.6723982599989782	6	407.3287106995851	1285.6188011541822	96.32145647216436	-7.0	-0.0007327700329504808	178	0.10674157303370786	0.1404494382022472	0.28651685393258425	-6.0	-0.0006280885996718407	0.24157303370786518	0.5112982134623706	ok
hb_g20118__33b013ee.pdb	hb	9906.776623270382	2245.204384754164	1704.985645604744	2133.1110676541934	0.22663318959673756	-2.0554069956662278	-1.6	1.6556443626454593	3	550.8807533217379	1019.193362886646	138.13893077105703	-6.0	-0.0006056460368659555	175	0.10285714285714286	0.12571428571428572	0.2342857142857143	-4.0	-0.0004037640245773037	0.1657142857142857	0.4809203878537115	ok
hb_g20128__47c8f457.pdb	hb	12387.855217271546	4135.918039640662	3439.1004921583412	2034.9107668335114	0.3338687744650286	-1.3627021495331715	-1.3	1.6714517129315392	8	367.7833921204218	715.1169754897495	257.06606865809715	9.0	0.0007265180164078694	205	0.17560975609756097	0.12682926829268293	0.2780487804878049	10.0	0.0008072422404531883	0.06829268292682927	0.4344744307486313	ok
hb_g20129__39369297.pdb	hb	12057.04596146334	3484.9445335921027	3613.625737855303	2032.484382594768	0.2890380068825036	-1.7100526995351997	-3.2	1.5873121757586912	5	356.63591934649213	523.5355987605287	178.33524696847127	9.0	0.0007464514963918813	188	0.18085106382978725	0.13297872340425532	0.2393617021276596	9.0	0.0007464514963918813	0.13829787234042554	0.48677707996642067	ok
hb_g20132__5b49514c.pdb	hb	7322.557336135676	3105.3858853584456	1469.7168839620138	984.7344247567897	0.42408488493956226	-0.6570509682404948	-0.8	1.7664479627284797	2	1372.7591830471345	1692.9971585405697	117.57250348267218	2.0	0.00027312862271904823	85	0.12941176470588237	0.10588235294117647	0.32941176470588235	2.0	0.00027312862271904823	0.2823529411764706	0.58081514942141	ok
hb_g20147__7f8e1253.pdb	hb	11444.33388674505	3369.370242993444	2342.023834368395	2588.7472343814898	0.29441383625620055	-1.5747488272946817	-1.6	1.6722255010575342	3	732.9314479723786	1170.6386025774195	100.73480022055251	-5.0	-0.0004368974244792922	181	0.13259668508287292	0.16022099447513813	0.287292817679558	-5.0	-0.0004368974244792922	0.143646408839779	0.5548707934469971	ok
hb_g20148__8ab0a639.pdb	hb	11343.297604434405	3751.1639802095315	2245.7156148779964	2406.4775058415607	0.33069431051012	-1.4237374687915116	-1.6	1.6910714780527245	3	588.8297911417143	787.0447460565149	191.99656673627769	-4.0	-0.00035263114303166047	189	0.13227513227513227	0.15343915343915343	0.2698412698412698	-4.0	-0.00035263114303166047	0.19576719576719576	0.5825593063447908	ok
hb_g20417__2b0d821e.pdb	hb	8835.458627030537	2255.0149081976624	2140.5580036871024	2384.7272491157237	0.25522330004453186	-1.9202258839706463	-1.4500000000000002	1.6813459714871641	5	356.39268798458727	795.4005312417195	95.77738988033467	-8.0	-0.0009054425285321808	153	0.11764705882352941	0.16993464052287582	0.26143790849673204	-8.0	-0.0009054425285321808	0.27450980392156865	0.6181955069814097	ok
hb_g20418__aa2010c0.pdb	hb	8169.5381453601585	3445.4557604821853	1744.5143413449496	1263.9770154292041	0.4217442527566888	-1.0394713463903538	-1.3	1.6059325110364893	5	408.43657283804816	675.8649142251681	142.39903663364444	3.0	0.00036721782145099997	139	0.1223021582733813	0.1079136690647482	0.2517985611510791	2.0	0.0002448118809673333	0.22302158273381295	0.48169881196154646	ok
hb_g20419__2fe959da.pdb	hb	10497.112725590801	3317.6600344370395	2893.6681165401733	2426.0153130154818	0.31605453053285315	-1.9287695262519307	-1.3	1.6264808123457493	5	462.97715943055766	1050.4590045304974	29.414694010667542	1.0	9.526429087134698e-05	172	0.1511627906976744	0.14534883720930233	0.22093023255813954	1.0	9.526429087134698e-05	0.3023255813953488	0.65746317395745	ok
hb_g20420__bf944423.pdb	hb	11296.950907059028	2335.025647382385	3118.9658301949025	2386.9774478889312	0.20669521064514124	-2.226277918488494	-3.2	1.5465890950772152	5	402.61174267825197	664.2356243606638	357.98949232990526	0.0	0.0	186	0.15053763440860216	0.14516129032258066	0.1935483870967742	1.0	8.851946053648323e-05	0.17204301075268819	0.5741653178469318	ok
hb_g20425__6b42532d.pdb	hb	12910.981539737031	4928.585797336141	2727.777316029153	1683.6783756437442	0.38173594952227974	-1.017251294539124	-0.8	1.4201500228245991	4	913.2967582661229	1131.0034818964534	92.45934186011145	6.0	0.00046472067065802706	191	0.12041884816753927	0.09424083769633508	0.31413612565445026	5.0	0.0003872672255483559	0.225130890052356	0.690481720877996	ok
hb_g20434__4cfe5dae.pdb	hb	10272.096032934256	2896.5538394056366	2143.8285905542234	1641.3692768264125	0.2819827453052176	-1.9375727051385871	-1.3	1.632526662335038	2	1152.9047193347958	1942.2100855677709	171.95929215707602	-2.0	-0.0001947022295729739	172	0.10465116279069768	0.11627906976744186	0.2616279069767442	-2.0	-0.0001947022295729739	0.22093023255813954	0.6171359273363469	ok
hb_g20458__467da409.pdb	hb	11269.13296277928	2751.0472845063514	3173.7019013851236	2759.484270248971	0.2441223556055964	-2.0464524361964744	-3.2	1.5677384489618058	6	161.58707096980206	305.27384365823855	37.9710039271304	-2.0	-0.00017747594305664706	182	0.16483516483516483	0.17582417582417584	0.21978021978021978	-2.0	-0.00017747594305664706	0.14285714285714285	0.4955349297407565	ok
hb_g20459__2b558646.pdb	hb	10938.230031665613	3913.6241110802175	1846.8573815664408	1699.706649599355	0.3577931804094883	-1.4023266265540828	-1.3	1.5870430370439945	5	603.2686409797054	2230.4947938023265	93.8666306280335	-1.0	-9.14224693670778e-05	176	0.10795454545454546	0.11363636363636363	0.23863636363636365	-1.0	-9.14224693670778e-05	0.0	0.2378026269846158	ok
hb_g20460__2531e0f2.pdb	hb	10069.791775874703	3982.9248078634455	1584.3551756818865	1460.0354726927176	0.3955319927672956	-1.2747921281785959	-1.3	1.608961707199949	6	410.13660702715134	1001.2055975888952	112.5944599341926	1.0	9.93069193740241e-05	173	0.11560693641618497	0.10404624277456648	0.21965317919075145	2.0	0.0001986138387480482	0.20809248554913296	0.6221342430487927	ok
hb_g20461__5b956ba8.pdb	hb	11516.225447055906	3239.001620048447	2396.487053811805	2880.941677146041	0.2812554890436336	-1.664309667207632	-1.6	1.5461277440708503	5	486.72141927162176	1085.2418521084503	157.86649232820906	-3.0	-0.0002605020207178162	176	0.13636363636363635	0.1590909090909091	0.2556818181818182	-4.0	-0.00034733602762375496	0.23863636363636365	0.5779033549985622	ok
hb_g20468__1a4ea472.pdb	hb	15339.59216298662	6101.619001056028	3051.407772117142	2371.820337893498	0.3977693106977651	-0.9713625931873634	-1.3	1.6410964510780408	3	1503.824127629253	3748.1757709036165	302.3365231223573	3.0	0.00019557234430513695	199	0.1457286432160804	0.1306532663316583	0.2814070351758794	3.0	0.00019557234430513695	0.19597989949748743	0.6605843674315445	ok
hb_g20470__929c0ce1.pdb	hb	6899.762952557705	2112.564711089112	1754.641802361945	1546.2205418610379	0.30617931740770826	-1.6839569877633065	-1.3	1.69975378481117	1	1660.0224568836704	1660.0224568836704	52.84355837951114	-1.0	-0.00014493251534522725	82	0.15853658536585366	0.17073170731707318	0.17073170731707318	-1.0	-0.00014493251534522725	0.2682926829268293	0.6457949302112828	ok
hb_g20963__ddec0b72.pdb	hb	12887.925887934243	3366.58371497802	2713.232561568124	2125.811759899942	0.2612199778499531	-1.663604138350093	-1.6	1.661162678590103	5	494.59890235130416	854.5828360186747	82.13742488091822	5.0	0.0003879600211451426	205	0.14146341463414633	0.11707317073170732	0.24390243902439024	5.0	0.0003879600211451426	0.12682926829268293	0.5921212605750659	ok
hb_g21115__c16e8a47.pdb	hb	10728.051928375282	2953.0688697699247	1575.9762572402476	2844.3794940371054	0.27526608646991835	-1.7052645110762745	-1.3	1.5483024180699319	5	448.9772912996715	576.2846570682894	94.82247751780237	-8.0	-0.0007457085455412748	178	0.11797752808988764	0.15730337078651685	0.24157303370786518	-7.0	-0.0006524949773486154	0.23595505617977527	0.5001575410910244	ok
hb_g21146__8634aca4.pdb	hb	7303.104731766452	2950.73329697097	2228.9477647778544	655.0561127046491	0.40403820092242554	-1.1475644905426754	-1.05	1.5908599477085543	1	2244.44035318915	2244.44035318915	73.74769979030282	7.0	0.0009584964555625184	78	0.19230769230769232	0.10256410256410256	0.28205128205128205	7.0	0.0009584964555625184	0.44871794871794873	0.6181653504020128	ok
hb_g21157__04fd8e2c.pdb	hb	5242.404707684808	2179.232054544239	988.3335415292024	537.1455902664043	0.4156932125727944	-0.7454074181044712	-0.8	1.7002909489822982	3	530.376524676239	547.9960824333691	62.19638497666826	4.0	0.0007630086235304239	77	0.14285714285714285	0.07792207792207792	0.23376623376623376	5.0	0.0009537607794130299	0.0	nan	ok
hb_g21181__cd1e7871.pdb	hb	7855.759289981546	2209.8312886415665	1906.8880606772711	1498.0966529348343	0.28130078927695323	-1.8065463832278197	-3.2	1.5415822247084199	3	445.15150631532697	596.0153492864205	34.3084172361896	-2.0	-0.0002545902854419943	111	0.14414414414414414	0.16216216216216217	0.1981981981981982	-2.0	-0.0002545902854419943	0.2072072072072072	0.47710289084299706	ok
hb_g21213__7bb7ee47.pdb	hb	5128.448169192581	1235.763320505791	1083.744702271809	987.3844176371681	0.24096242756809386	-2.021899089082273	-3.5	1.6380530308520052	3	341.6597237819231	603.2022505221487	49.59470067442616	-1.0	-0.00019499075880442002	76	0.13157894736842105	0.14473684210526316	0.19736842105263158	-1.0	-0.00019499075880442002	0.14473684210526316	0.47710289084299706	ok
hb_g21362__f068e527.pdb	hb	17188.11722466299	4977.794016174603	4132.584536902813	4011.3355440886717	0.2896067062558798	-1.6506486502844295	-1.3	1.6404735392616243	4	818.7865839393841	1669.2898328952347	346.6813391324256	-10.0	-0.0005817972887484814	271	0.13653136531365315	0.17343173431734318	0.2952029520295203	-10.0	-0.0005817972887484814	0.16236162361623616	0.6337765969433364	ok
hb_g21363__1582496f.pdb	hb	17024.45044222823	5638.874750384012	3860.061958119281	3657.94890484366	0.33122213075360646	-1.5515274429675336	-1.3	1.6903683142035413	5	770.164511030679	1391.9944532736226	150.97994888105183	-12.0	-0.0007048685677532737	266	0.12030075187969924	0.16917293233082706	0.2781954887218045	-13.0	-0.0007636076150660465	0.24812030075187969	0.8103514086410907	ok
hb_g21364__ebdca206.pdb	hb	18708.90719640813	4966.26057723448	6116.296329834273	3726.6414558903143	0.2654489930971456	-1.7778383249672707	-1.3	1.6616955075309312	5	633.8154047008288	996.3003660689307	296.225144806442	8.0	0.0004276038101004583	294	0.17006802721088435	0.14625850340136054	0.2789115646258503	7.0	0.000374153333837901	0.336734693877551	0.705859223880229	ok
hb_g21459__2f1d9468.pdb	hb	9322.368979990235	3446.6512755685967	2055.1885977422803	915.49842129634	0.3697183927139738	-0.8731349341751948	-0.8	1.6034742476842119	5	526.5552029446005	1380.6299677865447	50.08254626892895	8.0	0.0008581509718368152	154	0.14285714285714285	0.08441558441558442	0.2532467532467532	9.0	0.0009654198433164172	0.07142857142857142	0.44590139506884496	ok
hb_g21460__d98c3679.pdb	hb	11979.233886300079	4252.581506305141	2597.519727808659	2151.726224517596	0.3549961163349987	-1.563247396253565	-1.3	1.5893594339778423	6	548.8438857475928	1626.707084710071	248.72089031450162	1.0	8.34777924441094e-05	192	0.140625	0.13020833333333334	0.24479166666666666	2.0	0.0001669555848882188	0.18229166666666666	0.5836769005205702	ok
hb_g21460a__51743a5c.pdb	hb	12097.902682764558	3644.1280464450065	3423.71791038621	2263.1484976217876	0.30121981817862226	-1.5729218595844152	-1.3	1.528933556809784	6	498.3895673272876	1596.16086809692	391.90725070250807	7.0	0.0005786126887904831	194	0.15979381443298968	0.12371134020618557	0.25257731958762886	7.0	0.0005786126887904831	0.25773195876288657	0.5671986429640191	ok
hb_g21533__f3482dd9.pdb	hb	13259.767665916897	2794.627541323582	3136.1606171499184	2681.8033484332673	0.210759917649759	-1.861074672532588	-1.6	1.648974325916701	7	315.4792408109279	885.6487177952699	323.2158045532361	0.0	0.0	222	0.14414414414414414	0.13963963963963963	0.24774774774774774	1.0	7.541610269465089e-05	0.2972972972972973	0.46967705570569945	ok
hb_g22449__d73d5b13.pdb	hb	12007.02441875225	3781.877469260562	1541.5254253955818	2433.5763172540774	0.31497208112229097	-1.3834842633813524	-1.3	1.6695398438332232	7	395.01420784839064	799.7040510058857	94.97442028431031	-14.0	-0.0011659841365971718	204	0.0784313725490196	0.14215686274509803	0.28921568627450983	-13.0	-0.0010826995554116595	0.22058823529411764	0.5003580113573857	ok
hb_g22504__d4936452.pdb	hb	13973.975638872602	4892.901980237573	3001.9378196676516	2405.3169843696246	0.3501438750634837	-1.4027755806162838	-1.3	1.5920416042389156	9	334.8178220718923	570.1493656238546	31.90802880203276	3.0	0.00021468478817543118	220	0.13636363636363635	0.12272727272727273	0.2545454545454545	3.0	0.00021468478817543118	0.19545454545454546	0.693651727055297	ok
hb_g22505__fdcfbe43.pdb	hb	13149.358121887004	4611.881091675232	2512.03311412907	2481.1385783450646	0.3507305108679633	-1.3702816976453494	-1.3	1.5422952762890236	6	555.3633642501005	1340.3420435739388	209.3731079622104	-3.0	-0.00022814801849578676	216	0.12962962962962962	0.14351851851851852	0.2638888888888889	-3.0	-0.00022814801849578676	0.2037037037037037	0.6043142673276832	ok
hb_g22506__aa897589.pdb	hb	13673.410684667417	5181.943739559193	2991.0460878745553	1570.6201871371857	0.3789796020220419	-1.3686599588740689	-1.3	1.5677010362257673	7	490.60584787021986	1152.6695171293197	110.53454869841924	5.0	0.0003656732117032596	216	0.12962962962962962	0.10648148148148148	0.25	5.0	0.0003656732117032596	0.21296296296296297	0.7417632652970932	ok
hb_g22507__c5738fe3.pdb	hb	15396.045169448342	5986.2289833301675	3616.711369196515	2246.8332024226816	0.3888160184934467	-1.089540140291292	-1.3	1.267379374415534	9	403.3465768930424	790.437644853441	399.74779381255536	8.0	0.0005196139600756088	218	0.14678899082568808	0.11009174311926606	0.26605504587155965	8.0	0.0005196139600756088	0.4036697247706422	0.6203341824286901	ok
hb_g22508__99330b76.pdb	hb	14541.166279604618	5335.797893548306	3846.0042635638333	2328.7048088908928	0.3669442870639802	-1.212233972322638	-1.6	1.6048058014674884	6	553.4369086660632	951.2624959019826	317.73388604993335	2.0	0.00013754054946783683	213	0.15492957746478872	0.14553990610328638	0.29107981220657275	2.0	0.00013754054946783683	0.3192488262910798	0.6427240968745459	ok
hb_g22509__703a0561.pdb	hb	13627.675733331222	4922.512695516446	3366.6780064923796	2223.0773280457856	0.36121439868698435	-1.1273916718388435	-0.8	1.5682648118351827	8	441.69111784575045	838.5484844953577	149.01484362195225	0.0	0.0	205	0.12682926829268293	0.12682926829268293	0.2975609756097561	0.0	0.0	0.21951219512195122	0.46531216575279716	ok
hb_g22954__edf5592a.pdb	hb	16779.822614826564	5336.144265676651	4087.7391774409907	2665.499994152461	0.31800957543863795	-1.5312738015646743	-3.2	1.7441532978866094	9	284.03415151163176	421.5845512523948	286.6728535660843	6.0	0.00035757231394677744	217	0.16129032258064516	0.1382488479262673	0.25806451612903225	5.0	0.0002979769282889812	0.19815668202764977	0.585508590800713	ok
hb_g22955__4a9b263b.pdb	hb	16499.939164468804	6604.56958648546	2975.439478885935	2626.2596321211995	0.40027842046277545	-1.0440659550089784	-1.3	1.4375534852038614	8	560.2764751697307	1546.160880449562	191.52502409229146	2.0	0.00012121256812308905	231	0.1341991341991342	0.12554112554112554	0.27705627705627706	2.0	0.00012121256812308905	0.18614718614718614	0.47459930946764656	ok
hb_g22956__73b59148.pdb	hb	10762.694723375418	3124.2550589885377	2957.7300748175207	2285.8307933995084	0.29028557803493127	-2.0322061853138766	-1.6	1.5810458489037535	6	311.2878710525617	545.3749831411062	159.39859235674962	-2.0	-0.0001858270676075402	168	0.1488095238095238	0.16666666666666666	0.23809523809523808	-3.0	-0.0002787406014113103	0.17857142857142858	0.5789894999750197	ok
hb_g23068__0df2908f.pdb	hb	14121.848196744517	4567.743988136588	2693.742129220569	1960.3645745519484	0.32345227936875726	-1.3401552999746933	-1.3	1.514363076442267	8	377.6316301434343	667.1340540806692	159.453620169106	3.0	0.00021243678293409105	233	0.11587982832618025	0.1072961373390558	0.2575107296137339	2.0	0.0001416245219560607	0.1459227467811159	0.6097225087126501	ok
hb_g23069__1e859fcc.pdb	hb	19671.8500345641	6644.00726431929	3955.3414221593293	2773.4119211422617	0.33774186223692976	-1.2532241157831632	-1.3	1.4019710847426874	6	752.3629043185296	1438.6731921032601	568.6790448435158	1.0	5.0834059747454686e-05	274	0.11678832116788321	0.11678832116788321	0.2773722627737226	0.0	0.0	0.14233576642335766	0.6519845525549992	ok
hb_g23197__bfb36bdf.pdb	hb	15747.580031792559	4743.662261365845	4750.099349904125	3219.275317672113	0.3012311892867942	-1.6468799345937377	-1.3	1.2019301991641667	7	485.81626511474764	563.1416684260699	516.9786626088421	6.0	0.00038101092281396173	210	0.17142857142857143	0.1523809523809524	0.2761904761904762	4.0	0.0002540072818759745	0.23809523809523808	0.4728525521792111	ok
hb_g23199__47c3a303.pdb	hb	17418.717791606112	6535.396197388383	3633.7909549582564	2947.669761937751	0.37519387337096183	-1.0878586653873654	-1.3	1.2417630514087552	8	564.3869709500705	1858.8210264165157	393.68473428275365	-1.0	-5.740950694326588e-05	233	0.12875536480686695	0.13304721030042918	0.27896995708154504	-1.0	-5.740950694326588e-05	0.1888412017167382	0.4545585492274806	ok
hb_g23200__99ebef66.pdb	hb	13061.300129694751	4359.5052603982695	2721.285831778424	2108.7774714589295	0.3337726885616059	-1.3436620173244682	-1.3	1.568370291127757	7	401.35508586485855	1161.552575203378	154.71736002301418	0.0	0.0	197	0.116751269035533	0.116751269035533	0.27411167512690354	0.0	0.0	0.18274111675126903	0.710797976118706	ok
hb_g23202__35153e73.pdb	hb	16040.566853621207	4473.739117868374	4424.099119608777	2459.0306460707693	0.2789015599444613	-1.9355088689207351	-1.6	1.1859734179379142	8	326.8869671931693	485.35873887580505	170.63682397452317	9.0	0.0005610774283807946	215	0.17209302325581396	0.13023255813953488	0.23255813953488372	9.0	0.0005610774283807946	0.23255813953488372	0.5258330078772471	ok
hb_g23204__3b31375e.pdb	hb	16281.029884823814	4373.694253768445	5177.732124736371	2818.615358882253	0.26863744398905237	-1.8608256749330692	-1.6	1.5230324794244103	4	441.8679923082091	738.6816894555107	110.8077048776828	8.0	0.0004913694070088965	216	0.18055555555555555	0.14351851851851852	0.22685185185185186	8.0	0.0004913694070088965	0.2037037037037037	0.6012985139779977	ok
hb_g23430__e6a77152.pdb	hb	18129.43413270158	8788.15721027092	2705.813885661248	2529.9946737565033	0.4847452571296191	-0.6313528104731664	-1.3	1.7082565183882448	7	806.0200937776699	2716.876332200857	240.23433648738887	-3.0	-0.00016547675884646883	235	0.11063829787234042	0.12340425531914893	0.2680851063829787	-3.0	-0.00016547675884646883	0.14893617021276595	0.45767168601740943	ok
hb_g23431__e8072d38.pdb	hb	9875.532554085337	2719.3747514785696	3130.527180572281	2343.5211863740396	0.2753648713712772	-2.2312595013485614	-3.5	1.66813625436862	4	284.7954510284911	410.1714602456524	124.65575173621653	-3.0	-0.00030378108558398216	165	0.1696969696969697	0.18181818181818182	0.21212121212121213	-2.0	-0.00020252072372265478	0.14545454545454545	0.6542339525511551	ok
hb_g23441__216fcb00.pdb	hb	13143.752317714057	4538.360805369427	3375.2762420255544	2431.456011353514	0.3452865434213182	-1.5733696136354802	-1.3	1.4185004026263242	3	1159.5265408000334	2250.043571594632	264.1850842932826	-1.0	-7.608177450607336e-05	202	0.13366336633663367	0.13861386138613863	0.24752475247524752	-1.0	-7.608177450607336e-05	0.1485148514851485	0.7327238769973711	ok
hb_g23441a__34e5b467.pdb	hb	13577.044349429743	3493.1353873659514	4002.0478027161034	2609.4778243669653	0.2572824612974523	-1.9648013029773908	-3.2	1.4636699109053628	4	583.4164666811072	754.4436162362061	428.32280892049715	1.0	7.365373304109459e-05	201	0.15422885572139303	0.14925373134328357	0.23383084577114427	1.0	7.365373304109459e-05	0.14427860696517414	0.7074219162461002	ok
hb_g23442__defe91d0.pdb	hb	15729.44151857292	3278.792774183109	5335.81387307555	3351.305815735202	0.20844940809319867	-2.432889956567742	-3.5	1.2905027168046184	5	287.3207490833357	506.0008518558815	296.44044135779853	5.0	0.0003178752401409884	219	0.1872146118721461	0.1643835616438356	0.1872146118721461	5.0	0.0003178752401409884	0.228310502283105	0.7633982584598484	ok
hb_g23635__f2e654a0.pdb	hb	14021.698457232918	4965.858744903071	2114.755545072834	2452.4742535227892	0.3541552943852886	-1.2826268083386314	-1.3	1.3801595502372068	3	1076.7135175546916	1932.216737030229	256.18171546472854	-7.0	-0.0004992262543193644	211	0.0947867298578199	0.12322274881516587	0.2938388625592417	-6.0	-0.0004279082179880266	0.24644549763033174	0.6991194426150854	ok
hb_g23636__fe19bfce.pdb	hb	13237.28985537437	3171.2572100224793	3186.123922615145	3029.183775202125	0.23956997577830794	-1.9596625323174928	-1.6	1.7372918509342943	6	388.2932385304254	910.6996478721612	61.36388698635445	-3.0	-0.0002266324929632022	229	0.14847161572052403	0.15283842794759825	0.26200873362445415	-1.0	-7.554416432106741e-05	0.2052401746724891	0.7667437213005761	ok
hb_g23643__f2b4d81b.pdb	hb	10196.033129644278	2521.005938369	2323.844771211712	2108.6389640256625	0.24725360405502658	-1.9018643736940077	-3.2	1.7211111032963773	6	271.2789780318251	363.3226190928352	170.4297221906117	-5.0	-0.0004903867941996812	171	0.1111111111111111	0.14035087719298245	0.26900584795321636	-5.0	-0.0004903867941996812	0.25146198830409355	0.598773451879884	ok
hb_g24042__352b0701.pdb	hb	15058.315012950641	4328.928257579738	4591.717366162028	2700.573297468894	0.28747759984146426	-1.8370295881011427	-1.6	1.4944708881180606	8	330.98118821611774	1139.375431141444	350.35449722729317	2.0	0.0001328169850531042	237	0.16033755274261605	0.1518987341772152	0.2616033755274262	2.0	0.0001328169850531042	0.10970464135021098	0.48847208058135433	ok
hb_g24091__5d04fddd.pdb	hb	13364.088577794544	4445.0483301716595	2505.885226752464	3038.1714368119183	0.33261140887358737	-1.481837863398701	-1.6	1.5407952427534217	5	608.0745657035986	2170.878510720016	221.69486523487453	-5.0	-0.00037413699938414674	228	0.12280701754385964	0.14473684210526316	0.27631578947368424	-5.0	-0.00037413699938414674	0.2631578947368421	0.798310489932759	ok
hb_g24095__4383b0a3.pdb	hb	13056.182529924903	3478.4670977331693	3227.0809494859086	2502.4552899840287	0.26642298311627366	-1.9798187640030975	-1.3	1.5679391500335542	6	330.9455382353837	525.7012954527671	224.12477902409117	4.0	0.000306368265825938	236	0.1440677966101695	0.1271186440677966	0.25	4.0	0.000306368265825938	0.3177966101694915	0.7246348796935684	ok
hb_g24099__c24a7c7e.pdb	hb	13689.409225134947	3128.9363270907465	4101.969670465254	3213.2837704608037	0.22856620586268597	-2.2050308199259687	-3.5	1.5884300638056832	7	330.71442351850516	824.6264905176986	396.0343858284022	3.0	0.00021914751401336873	244	0.1762295081967213	0.1598360655737705	0.25	4.0	0.0002921966853511583	0.26639344262295084	0.7396048073301601	ok
hb_g24100__e9c05679.pdb	hb	14654.055155540987	5768.715102134738	2520.872474569387	1966.1347508613453	0.3936599829128849	-1.2943632548917159	-1.3	1.7397789288429963	8	458.98153198231256	1784.3582532599596	49.59496565153783	5.0	0.00034120248265268754	246	0.10975609756097561	0.08943089430894309	0.2926829268292683	5.0	0.00034120248265268754	0.08130081300813008	0.4507317695030109	ok
hb_g24239__57ae8883.pdb	hb	10677.578814612294	2698.217805146881	2210.9889049501817	2530.86863849827	0.25269940423706944	-1.713973703855534	-1.6	1.5090301295603352	6	308.848145668571	539.4875030725917	117.82379097471389	-8.0	-0.0007492335237134452	169	0.11834319526627218	0.17159763313609466	0.28402366863905326	-9.0	-0.0008428877141776258	0.21301775147928995	0.46667659853942123	ok
hb_g24311__e0e0a929.pdb	hb	10192.392785944365	2356.1711496397197	3263.316347604636	1799.482115789342	0.2311695790304466	-2.12540346405107	-3.5	1.6682511184905304	5	348.50205975968976	764.9776813583892	116.10455900328984	9.0	0.0008830114958296435	166	0.1746987951807229	0.12650602409638553	0.23493975903614459	8.0	0.0007848991074041275	0.2891566265060241	0.5639279093122327	ok
hb_g24312__279ee3ce.pdb	hb	9771.275969825303	3153.1193216307774	2320.748601390052	1728.4669783739519	0.3226926894059621	-1.470220462492707	-1.6	1.691232733438949	7	292.1591684424051	537.5171953401446	225.61267025285437	5.0	0.000511703897775532	161	0.15527950310559005	0.13664596273291926	0.2484472049689441	3.0	0.00030702233866531926	0.21739130434782608	0.4650658799163476	ok
hb_g24377__3c1dbf1d.pdb	hb	13355.438509346483	3880.585993381894	3384.269568533896	1987.206375136955	0.29056222981118585	-1.8221504295670352	-1.6	1.8076036858146685	4	527.9232748313473	1089.0048430197144	121.81007281405817	5.0	0.0003743793209411185	214	0.14953271028037382	0.1261682242990654	0.2336448598130841	5.0	0.0003743793209411185	0.16355140186915887	0.6762946065619337	ok
hb_g24806__c2c10499.pdb	hb	13488.6978920476	3875.202580434605	3160.05681847037	2526.710432960719	0.2872925623695131	-1.6564668597408072	-1.6	1.4822437433806694	3	696.5633717452162	1462.8558769832207	154.108834122134	2.0	0.00014827228069057136	208	0.13942307692307693	0.12980769230769232	0.2644230769230769	2.0	0.00014827228069057136	0.22115384615384615	0.6233050484277518	ok
hb_g24832__2cc49fb1.pdb	hb	11864.280288948465	3756.4143172563695	2652.9420151607005	2012.7015660877703	0.3166154394342366	-1.5121160654855368	-1.3	1.4936828145352077	4	602.5368100705234	1697.9328659937173	275.3538536959297	-1.0	-8.428661289564244e-05	182	0.11538461538461539	0.12087912087912088	0.25824175824175827	-1.0	-8.428661289564244e-05	0.34615384615384615	0.561507878422738	ok
hb_g24834__263c5af3.pdb	hb	13679.502329869663	3837.716795388956	3001.170054452262	3199.0076359694262	0.28054505952377884	-1.7666870845052975	-3.2	1.478260161486662	7	236.73915740730834	532.3253034088478	104.63680679502335	-3.0	-0.0002193062238418862	197	0.15228426395939088	0.16751269035532995	0.24873096446700507	-3.0	-0.0002193062238418862	0.25888324873096447	0.6970478746480696	ok
hb_g24840__ca3da27c.pdb	hb	17205.009938005707	6454.134820026693	3725.416044947657	2457.469567524583	0.37513113001867954	-1.2780814843729882	-1.3	1.5612991857509158	7	642.3950796178257	1942.6615793883514	253.73115709366152	7.0	0.00040685823636387824	296	0.12837837837837837	0.10472972972972973	0.27364864864864863	7.0	0.00040685823636387824	0.11148648648648649	0.46722777224919093	ok
hb_g25006__edd4908f.pdb	hb	14308.293810014082	4821.990186297619	3283.2038994028735	3086.0854073977766	0.3370066515493837	-1.1745912899637507	-0.9	1.8398918661289732	5	711.0418309559764	1958.1624489256037	270.39614258473455	-3.0	-0.00020966860478503465	207	0.12560386473429952	0.14009661835748793	0.28502415458937197	-3.0	-0.00020966860478503465	0.0	0.31679870406963806	ok
hb_g25043__9b05f49f.pdb	hb	14836.77534085891	4667.359970917304	2822.3851444119014	2782.2508578018633	0.31458048421504964	-1.349859787653726	-1.3	1.7785128946744582	8	261.7708192763084	584.4487556165179	200.16767186528472	-2.0	-0.00013480018090536233	259	0.11969111969111969	0.13127413127413126	0.2277992277992278	-3.0	-0.0002022002713580435	0.0888030888030888	0.6253299929914825	ok
hb_g25050__ff6adf28.pdb	hb	11800.63837382167	4850.132594129	2610.003758791672	1784.7049249639895	0.41100595073639823	-0.9103495331343303	-0.8	1.558672344664072	4	802.6188772666251	1092.7233608677986	96.29292342549418	3.0	0.0002542235347754701	192	0.13020833333333334	0.11458333333333333	0.28125	3.0	0.0002542235347754701	0.24479166666666666	0.5526238025361146	ok
hb_g25053__49de5567.pdb	hb	15665.627066318828	5382.777397642232	3137.7800570454924	2586.120670447727	0.34360433673384383	-1.1750334645038145	-0.8	1.5866329258204706	6	498.8600362650741	1133.9719025739917	274.70223277663956	1.0	6.383402309825214e-05	236	0.1271186440677966	0.11864406779661017	0.2796610169491525	2.0	0.00012766804619650428	0.1016949152542373	0.48068813327564164	ok
hb_g25168__f666323a.pdb	hb	10731.859479994648	3495.3459252588723	2224.322638149594	2272.261974876171	0.32569807047647026	-1.3786876102283407	-1.3	1.7130812551293095	2	1305.3013232948858	2252.02819494227	238.8548881965192	3.0	0.00027954149097761914	141	0.15602836879432624	0.1347517730496454	0.2695035460992908	3.0	0.00027954149097761914	0.16312056737588654	0.4252383846570391	ok
hb_g25170__b6e91489.pdb	hb	7370.799276871083	2513.3069564592292	1601.1800867122518	1254.6504335136474	0.3409816034939066	-1.0412711957249865	-0.8	1.6841918067887363	1	1842.2511280192462	1842.2511280192462	191.91758309022862	3.0	0.0004070114905195879	88	0.17045454545454544	0.13636363636363635	0.25	3.0	0.0004070114905195879	0.0	0.34683243989691176	ok
hb_g25178__23c7bb74.pdb	hb	11991.945939760131	3508.223602723992	3952.447454618243	1636.747450661326	0.2925483170410427	-1.8484597144412531	-1.6	1.5554969194920683	7	248.41221226143048	381.49469859414216	553.0215929850248	14.0	0.0011674502262040746	187	0.18181818181818182	0.10695187165775401	0.2727272727272727	14.0	0.0011674502262040746	0.13903743315508021	0.5979935600151468	ok
hb_g25181__0bc9740f.pdb	hb	16339.660693555024	4920.22645490809	4503.4854485604665	2850.7595517502464	0.3011217030258659	-1.5920321179068162	-1.3	1.616072317437087	6	414.1664388700487	967.6769126165337	394.4208820645358	13.0	0.0007956101564047586	236	0.17372881355932204	0.11864406779661017	0.2627118644067797	13.0	0.0007956101564047586	0.2711864406779661	0.6327839958104372	ok
hb_g25182__b4126dfb.pdb	hb	15713.394792747793	5276.862262321308	3275.803716938704	3179.070955916001	0.33581936506532245	-1.4861224215752569	-1.3	1.6806452713874767	9	299.196265118172	877.8451682830172	149.39532203039178	-3.0	-0.0001909199151150069	290	0.1206896551724138	0.13448275862068965	0.21379310344827587	-4.0	-0.0002545598868200092	0.07586206896551724	0.5114107587662643	ok
hb_g25195__7c8079a6.pdb	hb	19439.888748960126	7153.283135781201	4474.579327468769	3322.162249975375	0.3679693453062504	-1.408794476856351	-1.3	1.552074572753429	8	513.6734938912036	1684.4714120552528	100.00842786513165	-1.0	-5.144062360199936e-05	316	0.13924050632911392	0.14240506329113925	0.24367088607594936	-1.0	-5.144062360199936e-05	0.0379746835443038	0.5331210781587966	ok
hb_g25570__6ebf569d.pdb	hb	17081.071865861195	5137.304104523579	3818.6768646103887	2829.0370337392296	0.3007600544548476	-1.6178823221077268	-1.3	1.6351875036240786	7	475.2732579119882	1145.0767823099875	71.73921526408857	4.0	0.00023417734152822895	234	0.14957264957264957	0.12393162393162394	0.2094017094017094	6.0	0.00035126601229234345	0.17094017094017094	0.5263154404192844	ok
hb_g25819__1ae3e115.pdb	hb	14333.139854602947	4680.399537105811	3182.5937106916044	1976.9943783591264	0.3265439104470014	-1.4949895467766972	-1.3	1.60696361599623	5	498.7821386934449	942.6852835964306	122.10038469820178	6.0	0.0004186103017806778	206	0.13106796116504854	0.10194174757281553	0.23786407766990292	6.0	0.0004186103017806778	0.10679611650485436	0.41830189602900564	ok
hb_g2728__09ecad71.pdb	hb	8546.928858523517	3069.7899331268363	1868.7304185195444	1629.2354739928999	0.35916877090482097	-1.4127325079847726	-0.8	1.6775366147617852	2	1112.4251745610281	1914.5358331068387	156.60910829987347	-2.0	-0.00023400218173168463	122	0.11475409836065574	0.13114754098360656	0.2786885245901639	-2.0	-0.00023400218173168463	0.18032786885245902	0.539475223381677	ok
hb_g2729__7f95eace.pdb	hb	10342.017827395142	3476.9618930483825	2470.2104196329824	1927.676946441637	0.3361976309727682	-1.5240267317877891	-1.3	1.7230380869676696	4	662.5823415617331	1974.5804802092075	254.92024240973868	2.0	0.00019338585887003278	168	0.14285714285714285	0.125	0.27380952380952384	3.0	0.00029007878830504915	0.16666666666666666	0.6454092504300888	ok
hb_g2732__7c314d27.pdb	hb	9800.463304445773	3300.8902640665165	2037.3405089540256	1924.1198258416173	0.33680961415050015	-1.3377717998902767	-1.3	1.642521735556828	3	778.3978505119893	877.1987725670563	138.87796676310734	1.0	0.00010203599247663844	171	0.13450292397660818	0.11695906432748537	0.3157894736842105	3.0	0.0003061079774299153	0.22807017543859648	0.600176114063146	ok
hb_g2733__e7a049a1.pdb	hb	10546.613129616495	2917.5034766064664	3142.570756431552	2125.5294599847357	0.2766294203409882	-1.847618827506875	-1.6	1.678117665094208	5	352.1250811111748	563.5525960641204	239.34904126212214	3.0	0.0002844515071455066	174	0.16091954022988506	0.13218390804597702	0.27011494252873564	5.0	0.000474085845242511	0.22988505747126436	0.6031279790051447	ok
hb_g2734__6167231d.pdb	hb	12577.03211704337	5012.662063531844	2487.1744314356647	2154.0268936156363	0.39855683096643224	-1.0639761412581825	-1.3	1.6980893978449905	10	312.88427898566886	540.4193435914071	191.35231690964707	2.0	0.0001590200280469796	189	0.13756613756613756	0.12169312169312169	0.31216931216931215	3.0	0.0002385300420704694	0.2222222222222222	0.6210099840585562	ok
hb_g3650__54096c7b.pdb	hb	15055.20045419244	5440.073176360682	4116.360917280319	1730.7553003267622	0.36134179633893737	-1.1317313242231801	-1.4500000000000002	1.797697618876863	6	594.3162607151451	1294.0212687211197	181.08800013409643	13.0	0.000863489000996986	235	0.16595744680851063	0.11063829787234042	0.3021276595744681	13.0	0.000863489000996986	0.09787234042553192	0.48511198547462675	ok
hb_g3653__efee30cf.pdb	hb	12495.692581141804	4605.578085399094	2339.3475871307405	2016.8749098317812	0.3685732547829898	-1.3565781572212163	-1.3	1.3086425751814303	3	974.4071156376053	2146.4925617127706	125.62000490614331	-4.0	-0.0003201103079341679	186	0.10215053763440861	0.12365591397849462	0.25806451612903225	-4.0	-0.0003201103079341679	0.1935483870967742	0.629228810322894	ok
hb_g3656__07086677.pdb	hb	13770.759239088964	4706.871188796836	2634.244930029947	1906.7142257399346	0.3418018648845559	-1.4856502934400466	-1.3	1.4796108303405768	7	379.1569755582015	1011.3967841885876	201.74599507788926	0.0	0.0	200	0.115	0.115	0.25	0.0	0.0	0.24	0.6387877737980143	ok
hb_g3657__aaf70f36.pdb	hb	14862.735947127356	4640.972440939935	4634.606752396933	2025.0377319304512	0.3122555939532071	-1.7703240528448563	-1.6	1.1726868787338063	8	421.9538189233379	990.7582554562503	541.1040958804144	8.0	0.00053825890660099	201	0.1691542288557214	0.12437810945273632	0.25870646766169153	9.0	0.0006055412699261137	0.208955223880597	0.4874697381484365	ok
hb_g3677__5622cc7c.pdb	hb	9740.625143542173	2218.963837744108	2031.6820862747043	2056.2258725458396	0.22780507462760063	-1.7702712991649254	-1.05	1.6295742808065596	3	450.35284585794153	881.9082885291671	78.45996262420931	-4.0	-0.0004106512611926058	163	0.12269938650306748	0.1411042944785276	0.24539877300613497	-3.0	-0.0003079884458944543	0.2085889570552147	0.5616574954373378	ok
hb_g3678a__efe7b7a8.pdb	hb	12717.561181313557	4781.881640176024	2684.7643823058165	1810.1922081844186	0.3760061832611619	-1.2351283053708817	-1.3	1.3914692478002268	3	924.9341837880811	1188.7297213258078	110.45306310718098	-2.0	-0.0001572628565717996	183	0.11475409836065574	0.12021857923497267	0.25136612021857924	-1.0	-7.86314282858998e-05	0.19672131147540983	0.521768490467786	ok
hb_g4509__3061af02.pdb	hb	14383.211231528467	4454.80967140565	3381.6491307551196	2707.400106574448	0.3097228845280783	-1.4388133233437486	-0.9	1.653371065257778	6	558.7077815266682	1500.4405746945993	29.288312370781988	-1.0	-6.952550330401653e-05	267	0.13108614232209737	0.13108614232209737	0.26217228464419473	0.0	0.0	0.13108614232209737	0.553748405749809	ok
hb_g4510__eb406022.pdb	hb	12683.74092153184	2975.9856874994	3765.084539480778	1887.2857853079406	0.2346299649220511	-1.9631581525091801	-1.3	1.7516638062322556	5	418.57883844784885	911.5322498180608	376.08605860932454	11.0	0.0008672520250966706	247	0.14979757085020243	0.10526315789473684	0.2145748987854251	11.0	0.0008672520250966706	0.048582995951417005	0.6461731508284738	ok
hb_g4512__4bac65e5.pdb	hb	12887.840165179834	5031.908072227983	2435.617955169242	1643.4158201379048	0.39043842938269163	-1.178047509142647	-0.9	1.7030293419606455	7	561.9893931225512	1029.720735173764	102.65326395183382	1.0	7.759252032794327e-05	257	0.10505836575875487	0.09727626459143969	0.2529182879377432	2.0	0.00015518504065588655	0.10116731517509728	0.5170908786177464	ok
hb_g4513__8b6f99fb.pdb	hb	14748.82477368377	3704.2991574754915	4491.7396225735265	3058.7212808967874	0.2511589373605582	-1.955274134256314	-1.3	1.7249011121515367	5	604.9947629972328	1919.4355412926914	197.49333069772896	5.0	0.00033901006193533923	280	0.15714285714285714	0.13214285714285715	0.23214285714285715	7.0	0.0004746140867094749	0.07857142857142857	0.4958140289036272	ok
hb_g4514__42a85512.pdb	hb	16659.906534209924	5949.140456531389	4292.926333425549	2869.7694227661736	0.3570932672590483	-1.17046293374783	-0.8	1.6233790089758033	7	625.4165357182922	2180.114010634195	398.6203024509478	5.0	0.0003001217317595905	288	0.14583333333333334	0.13194444444444445	0.2673611111111111	4.0	0.0002400973854076724	0.08333333333333333	0.5938259321400212	ok
hb_g4613__a1dc338d.pdb	hb	11676.421276902449	3908.454178440597	2908.631521608536	1871.164408272566	0.3347304868292181	-1.5316982838105238	-1.3	1.4912865288530246	7	295.2283867823257	527.3599983961668	85.29359963784145	-1.0	-8.564267906110378e-05	184	0.1358695652173913	0.1358695652173913	0.2717391304347826	0.0	0.0	0.30434782608695654	0.6651668926645284	ok
hb_g4617__6ab4ea4a.pdb	hb	11532.938714517382	3348.584764868597	2811.03698722984	2750.1534060234767	0.2903496539571029	-1.5786916387759162	-1.3	1.5634155818700064	5	602.1187335903476	1088.5237765594327	121.6660030806117	-9.0	-0.0007803735216828144	180	0.12222222222222222	0.16666666666666666	0.3	-8.0	-0.0006936653526069461	0.3388888888888889	0.5500385513715528	ok
hb_g4618__abc63cbb.pdb	hb	16900.834695912235	6444.237739560606	4256.962520824775	2538.980344521316	0.3812970102073869	-0.9857257529051447	-0.8	1.417924155104128	7	613.6577323523608	1300.2331967957946	575.4803654125895	8.0	0.00047334940220052806	241	0.14937759336099585	0.11618257261410789	0.29045643153526973	8.0	0.00047334940220052806	0.2946058091286307	0.6541351988534386	ok
hb_g4618a__fadd339e.pdb	hb	13724.821360865957	5492.286189804107	3457.354350235746	1397.3825914177175	0.40017177968264467	-1.0156090136437619	-0.8	1.355424753192071	4	1005.8895021683454	2270.208791570876	410.770334076185	8.0	0.0005828855465332808	176	0.1534090909090909	0.10227272727272728	0.2556818181818182	9.0	0.0006557462398499409	0.22727272727272727	0.5043191393054465	ok
hb_g4625__3010995d.pdb	hb	12312.913085998396	2936.9811834714596	3507.1590193169454	2218.933954998646	0.23852854015604494	-1.8067339751727214	-1.6	1.2531912317067988	6	336.29422466329436	990.6725565785696	176.22439876653587	4.0	0.00032486219727714897	182	0.15934065934065933	0.13186813186813187	0.25274725274725274	5.0	0.0004060777465964362	0.3076923076923077	0.7930039343851735	ok
hb_g4627__61f0428e.pdb	hb	9585.382522227748	4362.926590413528	2886.5404575479065	958.2939874095869	0.45516457797028387	-0.7331632587182239	-1.05	1.6624900138278025	2	1564.5899011681572	2637.8496417187803	74.35663692351889	12.0	0.001251906219931541	107	0.205607476635514	0.09345794392523364	0.27102803738317754	12.0	0.001251906219931541	0.11214953271028037	0.4954199203136838	ok
hb_g4628__e00d5d70.pdb	hb	17246.759763486945	6530.00987529928	4355.957379414806	2195.634222745569	0.37862241747716235	-1.007207180024019	-1.3	1.0516651959360683	9	396.6430711598101	891.5516205646866	489.5198187344117	11.0	0.0006378009638244084	228	0.16228070175438597	0.10964912280701754	0.29385964912280704	12.0	0.0006957828696266274	0.31140350877192985	0.7306405446284152	ok
hb_g4633__2e2245e7.pdb	hb	13580.923352604157	4312.923492478643	3669.9363825026917	2379.8130226412977	0.3175721841955345	-1.389666569585149	-1.6	1.2570110241190489	6	313.2447018510497	592.1922231857545	233.18943732438453	5.0	0.0003681634797711486	198	0.15151515151515152	0.12626262626262627	0.2676767676767677	5.0	0.0003681634797711486	0.25757575757575757	0.5973446579506191	ok
hb_g4634__efb11bfa.pdb	hb	15511.611701984159	6548.346053668339	2734.3040463137154	2946.9862547333014	0.42215768286868033	-0.759171814657244	-1.3	1.3884886279464286	6	521.7813363242063	1237.7459544429282	399.2069733319885	-6.0	-0.000386807000798796	217	0.12442396313364056	0.15207373271889402	0.28110599078341014	-6.0	-0.000386807000798796	0.2304147465437788	0.45884471668920085	ok
hb_g4635__67e83855.pdb	hb	12771.765497839071	3758.4486331371922	2709.7388048448042	2779.934935444894	0.2942779237352194	-1.73825813132704	-1.3	1.9443358230281054	4	814.4789029802942	2481.286810072419	128.48696042225149	-5.0	-0.0003914885534694463	180	0.1111111111111111	0.1388888888888889	0.24444444444444444	-5.0	-0.0003914885534694463	0.16666666666666666	0.6015722407976969	ok
hb_g4641__e5fce824.pdb	hb	15101.771491351528	6060.078578989032	3689.734624308632	1707.8409737992827	0.40128262981991975	-1.17045439251417	-1.6	1.246867757521749	9	378.7473305689623	857.500084641754	328.18296392704156	14.0	0.000927043559625936	217	0.16589861751152074	0.10138248847926268	0.2626728110599078	14.0	0.000927043559625936	0.17050691244239632	0.38306036500493795	ok
hb_g4647__0a9fd61d.pdb	hb	18166.358721951714	5981.828705878648	4762.1491155485255	2822.4071857521253	0.3292805562982952	-1.4026880519825142	-1.3	1.6532078494988482	8	584.6723317351818	1599.2944497055662	192.89224477021648	9.0	0.000495421241964393	344	0.14534883720930233	0.12209302325581395	0.29651162790697677	8.0	0.0004403744373016826	0.25	0.7130793600262766	ok
hb_g4648__21658808.pdb	hb	15060.470863471444	5110.305352953814	4009.6263759086796	2388.6081401133797	0.3393190956166351	-1.3121647291919873	-1.3	1.1930008922929	5	676.5279888968502	966.2686886595314	611.4785777010254	9.0	0.0005975908775753574	216	0.16666666666666666	0.125	0.25	9.0	0.0005975908775753574	0.21296296296296297	0.5831694209045951	ok
hb_g4649__d7b5f690.pdb	hb	17837.51310674515	4091.5687671707387	4484.818678142839	4147.692082007725	0.22938000060241223	-2.07632074396051	-3.5	1.5014964009739418	9	291.4564002599762	805.3966437156622	198.443146162102	-8.0	-0.0004484930131305606	308	0.1461038961038961	0.16558441558441558	0.22402597402597402	-6.0	-0.00033636975984792047	0.35064935064935066	0.6201366010304242	ok
hb_g4651__09c4f819.pdb	hb	18367.021180354684	4866.7567567321175	4185.901041965548	3849.1616901757525	0.26497256735009306	-1.608442448998303	-1.6	1.6386399261269669	10	326.9498576086244	1118.403237473568	164.79603393831331	2.0	0.00010889082014775453	317	0.14195583596214512	0.138801261829653	0.2807570977917981	1.0	5.4445410073877265e-05	0.2586750788643533	0.7161928241582791	ok
hb_g4652__b480fcff.pdb	hb	19928.087357662094	5619.762322316243	3577.194135044627	3932.6859276037717	0.2820020918944595	-1.5914901154595193	-1.4500000000000002	1.4740973517148357	10	383.43009296824687	1418.4980475554682	139.83886465203094	-7.0	-0.0003512630125694722	342	0.11695906432748537	0.13742690058479531	0.24853801169590642	-7.0	-0.0003512630125694722	0.19298245614035087	0.6272347002776422	ok
hb_g4653__74a81a9f.pdb	hb	8351.115023773298	2405.3430549355494	2274.507714364888	1380.9272471537267	0.28802657466556353	-1.5823444727569878	-2.4000000000000004	1.6580799115123932	4	531.3609433149828	969.5972408949127	211.10202014153847	4.0	0.00047897795547218716	127	0.16535433070866143	0.12598425196850394	0.30708661417322836	5.0	0.000598722444340234	0.3464566929133858	0.6569403077058339	ok
hb_g4654__2641db13.pdb	hb	16535.107031200343	4793.618182648403	3975.2374990401545	3615.7874936888766	0.28990548253502396	-1.6178637743071427	-3.2	1.479179562320802	9	362.1180897991544	707.173779635399	347.61187410693094	-3.0	-0.00018143214884181	297	0.13468013468013468	0.14814814814814814	0.2760942760942761	-4.0	-0.00024190953178908003	0.30303030303030304	0.559218437158878	ok
hb_g4657__5046c28f.pdb	hb	17798.083370455937	5223.370874036554	4024.4390297521854	3002.9000593753185	0.29347940254663196	-1.6911349410902736	-1.6	1.4559933243429541	7	565.7045054408936	966.4570493474082	352.9926962857189	3.0	0.00016855747540658634	315	0.13333333333333333	0.12380952380952381	0.26031746031746034	3.0	0.00016855747540658634	0.2920634920634921	0.6394703429979356	ok
hb_g4718__e3256180.pdb	hb	11228.51005368844	3547.9465180102216	1736.993973253713	2362.9395933971487	0.3159766078532174	-1.3538131137642702	-1.3	1.7079084978616217	6	374.7347934976952	694.8209349839295	84.26622463907353	-6.0	-0.0005343540657942473	185	0.10270270270270271	0.12972972972972974	0.24864864864864866	-5.0	-0.0004452950548285394	0.12972972972972974	0.6638947888780204	ok
hb_g4719__e61b31e2.pdb	hb	6907.90991254025	2738.3320000486715	2191.7152145635805	635.6834251586376	0.39640528534942965	-1.2036135200697906	-1.3	1.5922056026545208	2	1038.1231906777957	1784.859281109827	147.1810303257313	7.0	0.0010133311071837481	80	0.1875	0.1	0.275	7.0	0.0010133311071837481	0.1625	0.4887994047086781	ok
hb_g4956__4eecb780.pdb	hb	17627.234056052832	7324.562550033987	4901.097139601373	1740.7698797743842	0.4155253471272132	-1.251980002392945	-1.3	1.2087917970841717	8	687.6661461471715	2233.596052424318	685.5043206635119	21.0	0.0011913383536646823	248	0.1693548387096774	0.08870967741935484	0.22983870967741934	20.0	0.0011346079558711259	0.29838709677419356	0.6853588644029146	ok
hb_g5033__3c049b50.pdb	hb	13605.20009593293	3665.2684842567705	3707.1526980054823	2470.8594386207424	0.26940202704938143	-1.877507277696933	-1.3	1.7174708795831428	5	504.4933547742188	1068.4971013300471	414.833197438794	3.0	0.0002205039234150481	209	0.15311004784688995	0.1339712918660287	0.215311004784689	4.0	0.0002940052312200641	0.0	0.2496671096466562	ok
hb_g5041__a430cc81.pdb	hb	12410.475080966364	4653.2707558617085	2047.890210460797	2280.595890156026	0.37494702865954854	-0.9547557854146627	-0.8	1.5436281696313892	4	819.5091582173154	1355.2883548606278	78.11786199508595	-4.0	-0.0003223083704615547	200	0.11	0.13	0.325	-4.0	-0.0003223083704615547	0.055	0.3941096160664388	ok
hb_g5043__a9b071ef.pdb	hb	12879.334039349615	3843.0995339081605	2246.2821149001	2919.75357036951	0.298392721406753	-1.240844817820727	-1.3	1.7515074560669186	4	505.192269765167	871.8140130515604	87.33248863166611	-9.0	-0.0006987938951270873	208	0.10096153846153846	0.14423076923076922	0.30288461538461536	-9.0	-0.0006987938951270873	0.2403846153846154	0.6569991095079978	ok
hb_g5045__1e2e7675.pdb	hb	10701.336006975313	2565.882104190564	2642.7773561675203	2834.2983129368245	0.23977212775284118	-1.9010272216748465	-1.6	1.6496226282763438	7	278.3076517714335	683.8165246613222	143.71417802709504	-5.0	-0.00046723138089869483	185	0.12972972972972974	0.15675675675675677	0.2648648648648649	-5.0	-0.00046723138089869483	0.14594594594594595	0.6542615105670033	ok
hb_g5048__270af883.pdb	hb	11675.38206288563	3626.3202075575	2724.0834267419796	1592.4179402624097	0.3105954210342335	-1.5885424631951823	-1.3	1.7312633336749015	5	536.8883195973298	1457.4761117800224	201.95904181666089	1.0	8.565030202984594e-05	203	0.11330049261083744	0.11330049261083744	0.2561576354679803	0.0	0.0	0.23645320197044334	0.6503028113074346	ok
hb_g5051__c8151a84.pdb	hb	12016.016053206873	3410.281495746259	2987.1953900920107	2355.275187075494	0.283811329865535	-1.9068124368388109	-1.6	1.6669505192639353	8	270.2561428425141	577.9869963859123	210.63834136021813	-1.0	-8.322225898933589e-05	210	0.12857142857142856	0.13333333333333333	0.2619047619047619	-1.0	-8.322225898933589e-05	0.10952380952380952	0.5492364577737114	ok
hb_g5052__9c4adefb.pdb	hb	9852.880138696528	2231.3519765075303	3016.134103153496	1689.9004919870229	0.22646697667051124	-2.0458057945746733	-3.5	1.6336739314159126	4	261.8540818155208	394.4410617601547	271.4534775316411	4.0	0.0004059726642050853	173	0.15606936416184972	0.12716763005780346	0.24855491329479767	5.0	0.0005074658302563566	0.2138728323699422	0.5264389623753122	ok
hb_g5058__58de373f.pdb	hb	11519.182857828857	3076.4589490392386	3466.4494860896925	1868.1286442342118	0.2670726723422369	-1.935034710309361	-1.3	1.6266247042709492	7	281.9534989896988	550.301190854003	43.72988048246914	7.0	0.000607681993279805	185	0.16216216216216217	0.12432432432432433	0.22702702702702704	7.0	0.000607681993279805	0.24864864864864866	0.6698968334210776	ok
hb_g5058a__24f1f126.pdb	hb	10876.332128632075	2643.8238025814285	2963.041579397178	2320.3279170529363	0.24308045867977224	-1.9107195482228614	-1.3	1.68278865868737	5	340.96066684848074	719.2928762838521	220.35340837263092	-1.0	-9.1942760498044e-05	181	0.143646408839779	0.14917127071823205	0.2430939226519337	-1.0	-9.1942760498044e-05	0.143646408839779	0.47073417513552873	ok
hb_g5105__d4b09cd7.pdb	hb	10506.19770799623	2888.8034561903614	2093.472321892119	2605.7335198034507	0.27496184028515885	-1.9895275007597986	-1.6	1.5554117941710046	5	377.1976277911299	776.4559588377783	131.2431456039252	-9.0	-0.0008566372202523974	173	0.12716763005780346	0.1791907514450867	0.18497109826589594	-9.0	-0.0008566372202523974	0.13872832369942195	0.5701195560340686	ok
hb_g5106__ba3911c7.pdb	hb	13079.752978670147	4560.881852812742	2925.266933559568	2395.976148640174	0.3486978584572978	-1.449639540944955	-1.3	1.4533611003045095	8	356.12788523679535	664.8939622431399	190.7329061476934	2.0	0.00015290808651061738	212	0.12264150943396226	0.12264150943396226	0.2641509433962264	0.0	0.0	0.1179245283018868	0.5659197937629372	ok
hb_g5107__39adcf20.pdb	hb	11099.984696445063	4285.902735274386	1915.4961173700963	1790.360303532688	0.3861178958784521	-0.9213515721144606	-0.8	1.734710288033133	2	1758.8041624889995	3150.9478475062474	93.08738615945113	-3.0	-0.0002702706428920389	157	0.10828025477707007	0.12738853503184713	0.3057324840764331	-3.0	-0.0002702706428920389	0.1592356687898089	0.4313001567678986	ok
hb_g5108__e4d11a80.pdb	hb	12654.128975330083	4360.737375996897	2129.6981532240893	1851.8514627641657	0.34460984114342386	-1.195594390303374	-1.3	1.736689644899615	1	3428.6356780319893	3428.6356780319893	294.3248405459288	1.0	7.902558935107701e-05	171	0.1111111111111111	0.10526315789473684	0.27485380116959063	1.0	7.902558935107701e-05	0.21637426900584794	0.5971346699152588	ok
hb_g5109__c364a167.pdb	hb	12278.458141271663	4046.3245600215405	2414.7432869672975	2227.6429882353423	0.32954663472122797	-1.2994540839771376	-1.3	1.6978966093800945	4	717.8923042627258	1093.8128843770523	155.60907548675502	-3.0	-0.0002443303520265366	204	0.12254901960784313	0.13725490196078433	0.25980392156862747	-3.0	-0.0002443303520265366	0.31862745098039214	0.6286891458801539	ok
hb_g5110__f6435e8e.pdb	hb	12281.282220641133	4442.595732770391	1927.484064537478	3311.9587675707944	0.36173712589258206	-1.5391352161839795	-1.3	1.5204802052023203	6	425.71044401471084	1466.7115714403847	303.42412491975136	-13.0	-0.0010585213959297278	198	0.10606060606060606	0.17676767676767677	0.24242424242424243	-14.0	-0.001139946118693553	0.23232323232323232	0.5284983099331227	ok
hb_g5112__0c345714.pdb	hb	11590.156489202724	4100.059396927437	2428.7456727146255	1950.9342911245124	0.35375358397852624	-1.3020663549351306	-1.3	1.546035123998228	7	444.9111728988992	876.065402047376	67.67661923788228	0.0	0.0	196	0.11734693877551021	0.12244897959183673	0.28061224489795916	-1.0	-8.628011200121328e-05	0.23469387755102042	0.6551891747114179	ok
hb_g5113__f2db7b73.pdb	hb	11538.688243962068	3700.2037764700144	2786.1855258506034	1262.7806558287155	0.32067802667311396	-1.2605947241703508	-0.8	1.5774961643150016	7	407.1643615200797	677.3728182724903	124.7045703891004	11.0	0.0009533146027891038	200	0.13	0.085	0.295	9.0	0.0007799846750092667	0.245	0.5184842057452951	ok
hb_g5114__47eff9c7.pdb	hb	8584.656241958191	3223.8210951383808	1545.3488904852954	1127.4230454524572	0.3755329280841437	-1.1036849281771188	-0.8	1.6192948511859862	1	2193.5168637494394	2193.5168637494394	143.08832712902395	0.0	0.0	102	0.10784313725490197	0.10784313725490197	0.2647058823529412	0.0	0.0	0.0	0.23147580090196748	ok
hb_g5332__21886abd.pdb	hb	13215.87042410589	3621.2760889016845	2835.027861928574	1986.0336496053542	0.274009654505725	-1.6201414934917207	-1.6	1.5504000943119463	5	508.60101099982194	1002.1924937362817	82.58077282141649	6.0	0.0004539996086111692	204	0.14215686274509803	0.11274509803921569	0.24509803921568626	6.0	0.0004539996086111692	0.12745098039215685	0.5921212605750659	ok
hb_g5349__792a2bc4.pdb	hb	7734.4740786418915	3332.200643405475	1705.3148368363645	872.1989429182888	0.43082446324399365	-1.0566477197622188	-0.8	1.5714892162904084	2	1167.8074188037997	1397.905119212876	202.224749181432	3.0	0.00038787381915006365	77	0.14285714285714285	0.1038961038961039	0.2727272727272727	3.0	0.00038787381915006365	0.0	0.3176745766989337	ok
hb_g539__56a9758d.pdb	hb	18676.961724010922	5078.358204576394	5443.459490429865	2902.066772860962	0.2719049425500351	-1.9517566521374319	-1.6	1.7974426507589862	6	290.5989871330047	488.24183929905456	292.59660737788715	9.0	0.0004818770918414255	295	0.17288135593220338	0.1423728813559322	0.20677966101694914	9.0	0.0004818770918414255	0.07796610169491526	0.5605576351914011	ok
hb_g5457__8514a132.pdb	hb	13530.256652728782	5310.025238770193	2475.734705266833	1941.2087985491332	0.3924556181792211	-1.1293297545677192	-1.3	1.512220884667088	6	662.3173144991173	1482.5540331054226	223.93970564187944	1.0	7.390842802662727e-05	223	0.1210762331838565	0.1210762331838565	0.2600896860986547	0.0	0.0	0.04932735426008968	0.4071867136016801	ok
hb_g5496__3f8cce2f.pdb	hb	9340.08831975675	3190.4913879386327	2458.3693743549074	1453.5391967035866	0.34159113690498005	-1.5278860956689342	-1.3	1.73784589873494	2	1193.4428307043731	2112.928136376996	174.63571628359415	2.0	0.00021413073747594792	126	0.16666666666666666	0.14285714285714285	0.23809523809523808	3.0	0.0003211961062139219	0.1746031746031746	0.4640949008355703	ok
hb_g5879__f878749c.pdb	hb	14352.110065797991	3416.490210988117	3679.0965437624195	3581.6155370522024	0.2380479382700551	-2.024502432346533	-3.5	1.6215315172781406	6	333.45586790589624	716.3108716998715	211.27433035971893	-5.0	-0.00034838082881731266	209	0.16267942583732056	0.18660287081339713	0.22488038277511962	-5.0	-0.00034838082881731266	0.1291866028708134	0.6035039951048435	ok
hb_g6055__7709bb89.pdb	hb	10814.036646705008	3025.0899190778373	3413.224309578586	1856.7406419036245	0.27973734673809986	-1.7990185409987125	-3.2	1.4874426116856492	4	242.32168963952387	496.97181837425944	455.0725543761613	5.0	0.00046236203587524176	169	0.16568047337278108	0.13609467455621302	0.2485207100591716	5.0	0.00046236203587524176	0.0650887573964497	0.3904665241154994	ok
hb_g6140__d286b08b.pdb	hb	11028.424405064332	4454.143198592285	2636.644876120289	1299.3879907749488	0.40387847211854766	-0.6935906195163846	-0.8	1.9142759981147826	5	659.1620899459136	1906.40402416224	132.62127864905253	8.0	0.0007253982714272713	168	0.1488095238095238	0.10119047619047619	0.2976190476190476	8.0	0.0007253982714272713	0.06547619047619048	0.46317407286652634	ok
hb_g6197__ff56e48b.pdb	hb	11325.848043667293	3972.2918321156512	2157.7792251539813	1047.5514507594157	0.35072798229327373	-1.365652194854635	-0.8	1.7396070837443207	2	875.3448601691174	1685.5885226010719	103.41246102391082	6.0	0.000529761654656388	145	0.11724137931034483	0.07586206896551724	0.21379310344827587	6.0	0.000529761654656388	0.08275862068965517	0.7272656152575122	ok
hb_g6198__a5b9e832.pdb	hb	11864.53895287189	3863.8379106389266	2055.9495779864064	1974.9429916469626	0.3256627101977409	-1.5416757972546553	-1.3	1.4419934301499389	9	264.73589920742387	533.3931741598747	140.52469691625478	0.0	0.0	184	0.11956521739130435	0.11956521739130435	0.25	0.0	0.0	0.25	0.5609637255237435	ok
hb_g6315__96617f36.pdb	hb	10200.82312188243	2348.232362876904	4465.87694115405	1263.004269247246	0.23020028235168224	-2.2672435786391647	-3.2	1.629444929952414	4	329.64006725357956	463.9906453186556	469.327981155577	16.0	0.0015685008757457416	159	0.22012578616352202	0.11949685534591195	0.25157232704402516	16.0	0.0015685008757457416	0.08176100628930817	0.5197292302233592	ok
hb_g6368__8b787f9c.pdb	hb	9034.537833875438	3227.6960654180593	1594.4198159405323	987.1400608087499	0.3572618903997121	-1.311273065823008	-1.3	1.7123305414106866	3	609.3097369133318	1188.2669481270361	24.30164102832268	6.0	0.0006641180888636837	137	0.12408759124087591	0.08029197080291971	0.25547445255474455	6.0	0.0006641180888636837	0.0	0.24471948751447672	ok
hb_g6423__2b1d2315.pdb	hb	13436.940203433152	3217.5472383986585	3985.8931393245875	2714.9828522991775	0.23945535141821736	-2.0950781508722485	-3.5	1.4767869883716664	5	287.2371647448827	363.3140843434478	297.23133004629705	7.0	0.0005209519350403519	183	0.19672131147540983	0.15846994535519127	0.22404371584699453	7.0	0.0005209519350403519	0.19672131147540983	0.5589639341735669	ok
hb_g6444.t2-00001_ranked_0__ef193565.pdb	hb	7591.080260101784	3869.032920416476	1792.0776947530371	847.1559248033229	0.5096814666486741	-0.45767393626691083	-1.05	1.5962599231331958	3	932.5506291451551	1599.8711019364223	89.62787474716862	3.0	0.0003952006693655713	76	0.17105263157894737	0.13157894736842105	0.32894736842105265	3.0	0.0003952006693655713	0.19736842105263158	0.7229053625799163	ok
hb_g6560__a386f3d4.pdb	hb	19770.90458278647	4023.0134364054543	5767.141457571703	4790.387369776711	0.20348150584410232	-2.118454170911677	-3.2	1.5699733938478608	3	1046.1820120544503	1999.3065601806327	402.7772330347056	-3.0	-0.0001517381254579494	329	0.15501519756838905	0.1641337386018237	0.2613981762917933	-3.0	-0.0001517381254579494	0.20972644376899696	0.5262459116137447	ok
hb_g6575__6e0f9eb4.pdb	hb	12776.034436057316	4972.155825714625	1419.5839829980064	1734.3255969286922	0.38917833625134096	-0.8421249037642381	-0.8	1.508627166222325	3	839.2292422017096	1398.1670086302715	155.21757579567978	-7.0	-0.0005479008400481581	200	0.07	0.105	0.23	-7.0	-0.0005479008400481581	0.06	0.42606105865998334	ok
hb_g6589__ba55cc1a.pdb	hb	15623.101415226069	3575.090234627269	4926.48802198741	2834.5847291381115	0.2288335804530484	-1.9955471921750987	-1.3	1.278787289794143	6	418.2122496232996	1253.9460894692731	628.7963577405691	7.0	0.0004480544428379561	207	0.178743961352657	0.14492753623188406	0.22705314009661837	7.0	0.0004480544428379561	0.20772946859903382	0.8195671050532897	ok
hb_g6822__098b5e8a.pdb	hb	13698.968588099871	5363.8252113709505	2360.845033030921	2355.620862409465	0.3915495664418444	-1.0626644400277	-1.3	1.4812887987098482	5	717.5458553248316	2265.256148101383	161.79701766045133	-6.0	-0.0004379891786314575	200	0.115	0.145	0.3	-6.0	-0.0004379891786314575	0.115	0.5338015487842723	ok
hb_g6887__8c12b51b.pdb	hb	10582.749190218618	2553.76833376757	2917.3266505179986	1764.5469201726823	0.2413142641732412	-1.837034686618756	-1.6	1.7107993706204607	4	508.2663043670159	1322.2387440634775	233.6565294191261	9.0	0.0008504406405396515	186	0.17204301075268819	0.11827956989247312	0.23655913978494625	10.0	0.0009449340450440573	0.1989247311827957	0.4845468438502189	ok
hb_g6889__04685ea3.pdb	hb	10769.326645074401	3515.2396075733304	2412.348021904574	2039.5519574235777	0.3264122004490509	-1.5850090349581105	-1.3	1.7418913408468713	3	969.9451276724532	2379.2823432781934	190.86970566343163	-2.0	-0.00018571263235986495	198	0.13131313131313133	0.12626262626262627	0.25252525252525254	1.0	9.285631617993248e-05	0.17676767676767677	0.45514711296266713	ok
hb_g6915__d0c85308.pdb	hb	12602.132310152052	3475.1270630651397	3146.8303935022245	1535.3240736328482	0.27575706852923926	-1.5648795594096994	-0.8	1.512777379849089	6	393.88260135845735	772.8511286731932	223.58385872862496	8.0	0.0006348132048697301	183	0.13114754098360656	0.08743169398907104	0.25136612021857924	8.0	0.0006348132048697301	0.12568306010928962	0.479497744496229	ok
hb_g6917__d22e10b4.pdb	hb	15012.667701808288	4849.572382800415	3916.0134740414524	1920.2729469093938	0.32303202063256753	-1.0953231051825716	-0.8	1.3198671279603702	4	637.1969149486175	1206.0641038207925	625.450808448548	5.0	0.0003330520663824289	210	0.13333333333333333	0.10952380952380952	0.26666666666666666	5.0	0.0003330520663824289	0.2619047619047619	0.479497744496229	ok
hb_g6918__58c0375c.pdb	hb	8864.920755424326	2796.5536406500337	2026.6989307731938	477.9152741021707	0.31546290348268036	-1.0621253621631617	-0.75	1.659078038480397	2	1178.6312102167471	1186.655197282866	126.95429584020724	8.0	0.0009024333347937609	108	0.12962962962962962	0.05555555555555555	0.2777777777777778	8.0	0.0009024333347937609	0.3148148148148148	0.4022840300086797	ok
hb_g691__9c10e0c7.pdb	hb	14279.659971027877	4507.509622969034	3353.2465711778455	2629.215046707423	0.3156594507232216	-1.4875943024771894	-1.6	1.7855140364314595	4	515.1992418546747	1118.4478859012497	102.02923278115198	1.0	7.002967871986508e-05	216	0.14351851851851852	0.14814814814814814	0.21296296296296297	-1.0	-7.002967871986508e-05	0.08333333333333333	0.46204595960061545	ok
hb_g7057__f035b497.pdb	hb	15950.934212232964	6455.012857550638	3426.4865010810204	2792.142416598055	0.4046792978808859	-1.0909967867377963	-1.3	1.3517640999592508	10	558.7918242634762	1167.4379006269505	394.1709399487224	0.0	0.0	233	0.13304721030042918	0.13304721030042918	0.2918454935622318	0.0	0.0	0.23605150214592274	0.7301264624098759	ok
hb_g7067__cf48f23f.pdb	hb	13532.186274415724	4322.745108251496	3278.6260901529513	2511.8835053708804	0.3194417384295235	-1.5373257629300512	-1.6	1.6707710924611514	9	309.8631862677943	760.9000183715484	222.6325505914779	6.0	0.0004433873343395918	204	0.16176470588235295	0.1323529411764706	0.25	6.0	0.0004433873343395918	0.25	0.7197010902432225	ok
hb_g7072__1d950eb2.pdb	hb	13446.442927781507	4674.689212806038	3338.3445341993192	1607.630410359484	0.3476524786453173	-1.2059163583290997	-1.6	1.4316754377393799	6	430.39084120118065	902.2550545493432	119.41489398439506	8.0	0.0005949528840427614	198	0.16161616161616163	0.11616161616161616	0.25757575757575757	9.0	0.0006693219945481066	0.2727272727272727	0.6852997141254881	ok
hb_g7074__99e26f11.pdb	hb	10002.893183238255	2990.292418089883	3039.65581739212	1646.3094152154517	0.29894275219300404	-2.1048092680004387	-3.35	1.6279560342779285	4	359.761130267078	697.0485565667856	127.4105624356225	13.0	0.0012996239949641735	165	0.18181818181818182	0.10303030303030303	0.2545454545454545	13.0	0.0012996239949641735	0.23636363636363636	0.8516399065260116	ok
hb_g7074a__a9454ca4.pdb	hb	24162.5917229592	9123.276926646304	5304.4882522507805	4578.896717187236	0.3775785739895361	-1.1965195279902894	-0.9	1.5503638716203354	7	946.9618374538069	3123.9615077690214	543.4045621426295	0.0	0.0	354	0.1440677966101695	0.1440677966101695	0.288135593220339	0.0	0.0	0.18926553672316385	0.6646925814702777	ok
hb_g7630__e3ed8caf.pdb	hb	16999.811388464503	5442.286580560408	4733.083402001797	2991.2531201279858	0.3201380566053433	-1.3984720568513176	-1.4500000000000002	1.5438789807334687	6	428.176416190593	777.2088995285251	463.3515439195433	6.0	0.0003529450923244594	232	0.17672413793103448	0.15086206896551724	0.23706896551724138	6.0	0.0003529450923244594	0.04741379310344827	0.5092891320531867	ok
hb_g7635__2e42136b.pdb	hb	9182.728499962606	2445.674909726226	2481.4988310446424	1742.7127564228972	0.26633422840892934	-1.7679861320632646	-2.4000000000000004	1.6101885981169923	2	878.181796731659	1297.0322772730515	66.15572320879986	6.0	0.0006534005660762412	159	0.1761006289308176	0.13836477987421383	0.2641509433962264	6.0	0.0006534005660762412	0.06918238993710692	0.44181900181762646	ok
hb_g7636__a5a9d244.pdb	hb	7113.737325615459	2793.214467753132	2504.5941820180196	763.3907283468985	0.392650774114923	-1.372492804937819	-1.4500000000000002	1.6013674280405132	2	1152.0887744659767	1723.1295457375202	248.94161560009098	11.0	0.0015463039323072437	96	0.20833333333333334	0.09375	0.2708333333333333	11.0	0.0015463039323072437	0.0	0.19883551622604587	ok
hb_g7848__c69f78cc.pdb	hb	14322.585281452566	4684.309763022456	3063.1363923266995	2501.924001660073	0.327057557764277	-1.299628690960015	-1.3	1.780426403915083	3	1316.7230380637761	2990.732730858077	108.60920230716967	-2.0	-0.00013963959443760173	233	0.1072961373390558	0.11587982832618025	0.2875536480686695	-2.0	-0.00013963959443760173	0.22746781115879827	0.5850876316910992	ok
hb_g8040__d338ba0d.pdb	hb	18378.97484289899	3463.9214134623426	7708.559561308504	3002.9465558490833	0.1884719601104783	-2.5025627352976896	-3.5	1.3234231880577496	7	316.18555215098024	630.9183747129783	1096.1628694907363	23.0	0.001251429973467014	234	0.23931623931623933	0.14102564102564102	0.19230769230769232	23.0	0.001251429973467014	0.09401709401709402	0.5191418865677998	ok
hb_g8052__8fb1dd73.pdb	hb	18998.06606765653	7481.033346698451	3645.4342177403623	3178.8484358636883	0.3937786783168746	-0.8897092622238594	-1.3	1.223614312929767	8	609.4695868067465	1240.9543278599992	241.28861866246652	-2.0	-0.00010527387329202536	261	0.13026819923371646	0.14559386973180077	0.28735632183908044	-4.0	-0.00021054774658405071	0.19157088122605365	0.6080315441350285	ok
hb_g8054__4f4f0828.pdb	hb	15426.022124311912	4928.519089771759	4122.092826199623	2709.7530093493583	0.3194938429398628	-1.4126460831859515	-1.4500000000000002	1.274076938408009	5	561.0619624427275	1029.4036655136383	333.272307482467	8.0	0.0005186042088836201	215	0.17209302325581396	0.13488372093023257	0.26046511627906976	8.0	0.0005186042088836201	0.2930232558139535	0.6638489059674879	ok
hb_g8055__7dbccced.pdb	hb	14452.374556729603	6043.969866932585	3466.58365923576	1440.764037978312	0.41819908854481436	-0.7308787708110479	-0.8	1.3795524028690913	5	920.6195746327006	1932.0937841286154	264.22462832767206	8.0	0.0005535422548452344	165	0.15151515151515152	0.10303030303030303	0.28484848484848485	8.0	0.0005535422548452344	0.10303030303030303	0.5120782107860895	ok
hb_g8056__0d46f88a.pdb	hb	13349.662730210328	3427.4394987574183	3494.49932431838	1796.4009209650123	0.25674352738523587	-1.4119636547763763	-1.4500000000000002	1.4608661037435975	7	352.45894881158347	1022.175750975841	311.0287279264872	9.0	0.0006741743354783767	204	0.16176470588235295	0.11764705882352941	0.24509803921568626	9.0	0.0006741743354783767	0.28921568627450983	0.6759482920416319	ok
hb_g8089__b115f516.pdb	hb	12877.105067755576	4516.824444293829	2704.2500839899103	2012.6906485210322	0.3507639660100321	-0.9694564871670119	-0.8	1.2007933880659534	8	419.2165988801836	1017.683980006691	254.31164253162865	1.0	7.765720592775249e-05	188	0.13297872340425532	0.1276595744680851	0.26595744680851063	1.0	7.765720592775249e-05	0.2712765957446808	0.6062914465857264	ok
hb_g8119__53c163fd.pdb	hb	10561.495821385535	3419.945441669854	2240.3549888796624	1382.2269997614321	0.3238126018802136	-1.3230812149700264	-0.8	1.7237112257367457	3	949.386029631256	1467.4733693108976	115.20494139144604	6.0	0.0005681013467667003	158	0.12658227848101267	0.08860759493670886	0.2974683544303797	6.0	0.0005681013467667003	0.14556962025316456	0.5145514846794738	ok
hb_g9096__05dc1ee8.pdb	hb	13812.530123430904	3958.0268938787726	3401.481648102236	2917.123884050335	0.28655335832821593	-1.6837891361489465	-1.3	1.3990791594475465	7	464.5784330440057	1160.9317098919676	275.0977721800151	-3.0	-0.00021719409646107817	208	0.13942307692307693	0.15384615384615385	0.2548076923076923	-3.0	-0.00021719409646107817	0.2403846153846154	0.6135106597195873	ok
hb_g9099__941668cc.pdb	hb	13586.788495502544	4407.922132965712	2191.6878294205826	3692.5225207609074	0.3244270810887215	-1.6347890317517766	-1.4500000000000002	1.4091646119237318	5	600.0124296503758	1176.2823894153362	422.8248557023044	-12.0	-0.0008832109224319052	190	0.1	0.1631578947368421	0.25263157894736843	-12.0	-0.0008832109224319052	0.1368421052631579	0.47089350116551976	ok
hb_g9118__d8599cfd.pdb	hb	15069.290999055791	4787.8644898402645	3858.9642977428216	2351.1657011908915	0.31772327511229703	-1.4988433697585775	-1.6	1.5408609876128911	10	370.3545302434162	999.160230604897	74.87208815408687	5.0	0.00033180061359975655	216	0.16203703703703703	0.13425925925925927	0.25462962962962965	6.0	0.0003981607363197079	0.18518518518518517	0.550764262813092	ok
hb_g9206__86a166dc.pdb	hb	10148.077490337995	3206.4827059658733	2120.118524438134	1847.0072543414865	0.3159694739243735	-1.563378055091927	-3.2	1.506015185837217	5	342.8061698405379	615.7455729390031	63.960991184630316	-2.0	-0.00019708166417769317	163	0.13496932515337423	0.147239263803681	0.2147239263803681	-2.0	-0.00019708166417769317	0.07975460122699386	0.5247680609674833	ok
hb_g9223__2b96b8df.pdb	hb	10704.022235615023	2976.79996773355	2853.508403658008	2148.540121802395	0.2781010635262859	-1.9478766021942517	-3.2	1.6382584326723717	5	381.0709875291325	771.5281272052813	143.3328377889272	-1.0	-9.342282536304381e-05	162	0.14814814814814814	0.15432098765432098	0.21604938271604937	-1.0	-9.342282536304381e-05	0.16049382716049382	0.5659733420497747	ok
hb_g9228__c0ddb453.pdb	hb	10817.111396548054	2668.468212873473	2369.399712747132	2488.089863741384	0.24668953799671803	-1.8141009376144421	-3.2	1.6448785708997307	6	276.2157716188215	484.15837202897023	287.2985467184698	-4.0	-0.0003697844880544057	167	0.1437125748502994	0.16167664670658682	0.23952095808383234	-3.0	-0.0002773383660408043	0.23952095808383234	0.520455600455965	ok
hb_g9338__0f869eb1.pdb	hb	9189.815210800389	3260.3527772905804	1535.8270613164507	1690.207287892663	0.35477892672518924	-1.400762278325176	-1.3	1.5347609931118331	5	490.0011611481159	1160.684579187745	150.56685714369598	-3.0	-0.0003264483486538697	150	0.11333333333333333	0.13333333333333333	0.25333333333333335	-3.0	-0.0003264483486538697	0.34	0.80940609164257	ok
hb_g9342__176367f6.pdb	hb	9695.967651151568	3847.329240218209	1153.1464368117156	1349.9404185259777	0.39679683128493837	-1.011013309335849	-1.3	1.3967254869378858	5	620.2727357496625	1561.7841021184947	69.71783463178988	-3.0	-0.00030940697287121173	158	0.08860759493670886	0.10126582278481013	0.23417721518987342	-2.0	-0.0002062713152474745	0.2468354430379747	0.5863011331979388	ok
hb_g9344__e4a7bed8.pdb	hb	11159.81943988353	4356.081704227027	1670.0299750933434	2056.426542838238	0.39033621714873284	-1.1449276872166676	-1.3	1.5090077483678783	3	1077.20721311231	2297.3778933573085	94.71510940448381	-5.0	-0.0004480359227077408	173	0.09248554913294797	0.12138728323699421	0.2658959537572254	-5.0	-0.0004480359227077408	0.3583815028901734	0.5962114441002083	ok
hb_g9542__b45e5b83.pdb	hb	9021.71940308784	2362.497704518246	2323.0430456250074	1906.997251520812	0.2618677880526455	-2.0448100560090747	-3.5	1.7063883517279075	6	267.6705509208755	835.9127935246648	139.4841331564015	2.0	0.00022168723173938057	159	0.16981132075471697	0.16352201257861634	0.20754716981132076	1.0	0.00011084361586969028	0.0	0.32610181047652	ok
hb_g9631__0c7383d2.pdb	hb	14901.181383012417	3662.667269041298	4221.722096877758	2342.6366477611614	0.24579710661174803	-1.9397583771967388	-1.6	1.683785902174509	3	839.1719116806858	1937.8142884502304	180.98256579734598	14.0	0.0009395228230669161	250	0.16	0.108	0.268	13.0	0.0008724140499907078	0.192	0.8162694125638457	ok
hb_g9638__539e83ce.pdb	hb	18155.259758577075	4751.861770656268	4695.7385444380225	4345.359069639868	0.26173471676225124	-1.8754666707422853	-3.5	1.5228760513025488	9	380.1245764055464	814.4484662577556	296.2212321272935	-6.0	-0.0003304827405273243	280	0.15357142857142858	0.175	0.2785714285714286	-6.0	-0.0003304827405273243	0.3964285714285714	0.8178601678704723	ok
hb_g9645__d9d5d4e7.pdb	hb	18452.778322080674	6113.511324698941	4518.271365986806	2568.4729807199687	0.33130573716281453	-1.2003664787668293	-1.3	1.0317193964511506	9	442.5660972574608	1474.9329932647245	718.361488605435	9.0	0.00048773143224890755	245	0.15510204081632653	0.11836734693877551	0.2857142857142857	9.0	0.00048773143224890755	0.04897959183673469	0.4772571340275814	ok
hb_g9646__fa8e0fad.pdb	hb	17397.16116316428	4740.230218343143	4297.925061203677	3808.7775112423924	0.2724714781846032	-1.7975045431557561	-3.2	1.1449404659972398	5	634.3522095220654	1138.790492255839	501.47683363519	1.0	5.748064242327885e-05	231	0.16017316017316016	0.15584415584415584	0.24675324675324675	1.0	5.748064242327885e-05	0.3333333333333333	0.6227767901393632	ok
hb_g9648__e0a40f11.pdb	hb	12264.062722103881	3729.6955543981403	2904.7049161940904	2263.5395814955077	0.3041158251478933	-1.6555193945848115	-1.6	1.328068397855272	2	1234.9120080212924	1860.5743531490264	198.6672847970385	1.0	8.153904808377003e-05	184	0.14130434782608695	0.1358695652173913	0.2608695652173913	1.0	8.153904808377003e-05	0.2826086956521739	0.5695846508912397	ok
hb_g9649__f3bcdc52.pdb	hb	14956.720506681795	4872.732886040779	3868.2121711359887	2223.1660510005704	0.3257888575148492	-1.6057714753248666	-1.3	1.0230138574042271	5	537.7431624425392	1569.728644553371	411.1848303275959	8.0	0.0005348766125853635	201	0.16417910447761194	0.12437810945273632	0.24875621890547264	8.0	0.0005348766125853635	0.3383084577114428	0.702618205752644	ok
hb_g9656__b5556923.pdb	hb	16870.127357267076	5941.867050585312	4888.961999848899	2913.4159287805173	0.3522123410660417	-1.4532374824159098	-1.3	1.6228489140298996	8	564.858664084051	1244.5785474826637	276.59259529446933	11.0	0.0006520401279164959	231	0.18614718614718614	0.13852813852813853	0.26406926406926406	11.0	0.0006520401279164959	0.2510822510822511	0.6479476098087424	ok
hb_g9657__d9ee8859.pdb	hb	15905.877785466946	4567.765361535995	4738.708138020351	2569.7808182382446	0.28717467989786266	-1.8207263507728568	-1.6	1.2359453393204445	4	551.9440883406071	1309.6693343825348	190.07345476930564	9.0	0.0005658285648480976	223	0.17937219730941703	0.13901345291479822	0.23318385650224216	9.0	0.0005658285648480976	0.27802690582959644	0.6539691611541572	ok
hb_g9658__9ef848da.pdb	hb	14371.09647508348	6035.758076966093	4086.697158591391	1337.8071721499468	0.4199928716247124	-1.0586942721772385	-1.3	1.6115247625195297	3	1213.282618855644	2359.3904350346515	482.50434189155845	16.0	0.0011133458068241838	200	0.175	0.095	0.28	16.0	0.0011133458068241838	0.14	0.71846532939219	ok
hb_g9659__a2bbe9d5.pdb	hb	17856.009902417853	6156.406322875955	5067.362141529995	2957.2687324412477	0.3447806288482359	-1.3688575376970449	-1.3	1.2677800236570052	6	660.6647387242043	1301.4882891956963	952.1548071037076	7.0	0.0003920248722001516	249	0.1686746987951807	0.14056224899598393	0.2570281124497992	7.0	0.0003920248722001516	0.23293172690763053	0.7168986007564664	ok
hb_g9660__b5379837.pdb	hb	16839.786008406627	6361.548382422281	3198.1194222192184	2700.1387599753243	0.3777689561640818	-0.9799094684272971	-0.8	1.2091008160069077	8	552.5700470074493	1335.5202345271418	311.71972543928365	-1.0	-5.9383177405032807e-05	240	0.125	0.12916666666666668	0.2916666666666667	-1.0	-5.9383177405032807e-05	0.275	0.6439381143795008	ok
hb_g9668__d6df4b0b.pdb	hb	15230.054063879234	3701.7266898730354	3252.3092879965793	4351.048736905294	0.24305407415803829	-1.9634453700923222	-3.2	1.3462333775997009	2	903.5524927928091	1704.7048025665297	479.504393671752	-9.0	-0.0005909368385858256	198	0.13636363636363635	0.18686868686868688	0.21212121212121213	-10.0	-0.000656596487317584	0.11616161616161616	0.6777632442399996	ok
hb_g9682__dec00613.pdb	hb	13585.602474871226	4014.2890248914196	3777.778673387637	2932.6913653606784	0.2954811192449137	-1.7390359211660584	-1.4500000000000002	1.7450711888343338	8	302.80249934706325	628.9364239187641	100.26898034912523	0.0	0.0	254	0.14960629921259844	0.14960629921259844	0.25984251968503935	0.0	0.0	0.04330708661417323	0.6774388348387437	ok
hb_g9683__b196b658.pdb	hb	12923.777986705665	4253.820415430695	3807.3294394956824	2444.6547322589777	0.32914681912723065	-1.514627801721104	-1.3	1.8075898011275302	8	421.9769809661367	1748.7537442110206	69.53187701414154	6.0	0.0004642605286296341	219	0.1689497716894977	0.1415525114155251	0.2328767123287671	6.0	0.0004642605286296341	0.1095890410958904	0.5759569129712453	ok
hb_g9690__82b46df6.pdb	hb	13038.2421974511	3522.933736284899	3819.190250451484	2436.521140315424	0.27020005326896074	-1.7916575078423302	-1.6	1.7746580494132738	7	367.1947023553594	1425.435660448662	282.1636601475796	7.0	0.0005368821881041954	236	0.15677966101694915	0.1271186440677966	0.2288135593220339	7.0	0.0005368821881041954	0.0	0.3223804430309161	ok
hb_g9718__96ce817a.pdb	hb	13402.752432628173	3688.714749312987	3730.3181294410874	2527.1849670745432	0.2752206882769123	-1.6969226953021732	-1.6	1.7741360017339216	7	375.39749612362255	563.1425783675984	112.36209108172541	0.0	0.0	218	0.14678899082568808	0.14678899082568808	0.25229357798165136	0.0	0.0	0.23394495412844038	0.6135970900232286	ok
hb_g9721__8af8e7af.pdb	hb	11124.316420111718	4160.329073435661	2132.64917313602	1683.6992727199895	0.3739851435647926	-0.9232185214973124	-0.8	1.8265472742381832	1	3610.9883470426084	3610.9883470426084	124.98960880578215	0.0	0.0	139	0.11510791366906475	0.11510791366906475	0.2733812949640288	0.0	0.0	0.16546762589928057	0.5579832176203198	ok
hb_g9722__78669bde.pdb	hb	15464.968033204528	6348.378768260535	3299.2478962153737	1863.4728198093717	0.41050060721949483	-0.9978973681177424	-0.8	1.5578767339919335	6	638.7327860008301	1780.103953598237	277.16402415011135	8.0	0.0005172981918115419	227	0.13215859030837004	0.1013215859030837	0.2643171806167401	7.0	0.00045263591783509916	0.0	0.32305238433481254	ok
hb_g9723__34c8c65a.pdb	hb	14253.269980513773	5106.393707831169	2853.9670194671407	2632.641474035019	0.35826120706422654	-1.1541706766186697	-1.3	1.4524754724578703	4	807.6523340163376	1496.4123431733149	314.3402644023355	-2.0	-0.00014031867794087123	216	0.12037037037037036	0.13425925925925927	0.27314814814814814	-3.0	-0.00021047801691130685	0.10648148148148148	0.4722860957866445	ok
hb_g9764__278f6171.pdb	hb	11046.962955634343	2901.318232708825	3022.231371822716	2040.5682492807894	0.2626349200554755	-1.776436167040645	-1.6	1.5556157734086478	6	296.7089129538788	635.8408695865331	274.9311663585235	3.0	0.00027156785191081805	175	0.15428571428571428	0.13714285714285715	0.2914285714285714	3.0	0.00027156785191081805	0.1657142857142857	0.7917234456478066	ok
hb_g9765__42bf8f66.pdb	hb	10672.921576152323	2856.840009298724	2413.2298192172116	2305.525184982655	0.2676717887332813	-1.8011700658936758	-1.6	1.6570520693674784	3	657.660907299149	1154.4467539518612	177.97318596980327	-2.0	-0.00018739011485560046	170	0.13529411764705881	0.14705882352941177	0.2647058823529412	-2.0	-0.00018739011485560046	0.2235294117647059	0.7658055634722359	ok
hb_g9770__9ccf6593.pdb	hb	14966.607769133776	3595.55232627329	3840.480827465403	2594.241785432268	0.24023829459127932	-1.7553224201011257	-1.3	1.6620896922485686	9	287.61156114590153	635.7415415628486	151.81973426958183	6.0	0.00040089244620775295	245	0.14285714285714285	0.11836734693877551	0.24081632653061225	6.0	0.00040089244620775295	0.23673469387755103	0.5429368039111969	ok
hb_g9797__3fde8ade.pdb	hb	14701.97307663506	3627.691734955452	4752.644923003886	4081.2892049157376	0.24674863136028446	-2.176105787058078	-3.2	1.532530218700106	3	718.0737079499025	1177.7571219553092	313.20950386939165	0.0	0.0	195	0.19487179487179487	0.19487179487179487	0.21025641025641026	0.0	0.0	0.21025641025641026	0.5833695868645263	ok
hb_g9802__7bb427e7.pdb	hb	12730.814082910445	3881.692377586437	3042.350394896924	2784.477123684197	0.3049052756804557	-1.7895256141788982	-3.2	1.5459492993998745	3	514.5864561357013	969.3515772531302	312.59697900681743	-6.0	-0.0004712974332139736	186	0.13978494623655913	0.17204301075268819	0.25806451612903225	-6.0	-0.0004712974332139736	0.13978494623655913	0.5307046929896383	ok
hb_g9803__6cbf0cdd.pdb	hb	18491.2130070144	4039.452304359918	5397.256994102973	4310.171166432104	0.21845253217447683	-2.1227481054061763	-3.2	1.6517407099817736	10	281.81989074367505	702.0153091545359	601.69471267265	6.0	0.0003244784426918871	327	0.1651376146788991	0.14678899082568808	0.2874617737003058	6.0	0.0003244784426918871	0.1620795107033639	0.7852871272441301	ok
hb_g9804__2ef10f00.pdb	hb	13670.342834437919	4919.579051567966	2731.8653983481745	2528.6146897830195	0.3598723975798698	-1.2077006572140716	-1.6	1.7055465743704614	5	569.1125147103005	1247.2725688593982	250.5964330762138	-5.0	-0.00036575527479853316	206	0.11165048543689321	0.1407766990291262	0.30097087378640774	-6.0	-0.0004389063297582398	0.13106796116504854	0.48069499829857	ok
hb_g9808__9154ffde.pdb	hb	12232.321797576784	4414.305671889305	2585.477715655064	2019.769127569772	0.36087226488464164	-1.3336409182119917	-1.3	1.6546398255330017	6	532.2497291198962	1151.7321006251482	177.1208631712728	-1.0	-8.175062891152026e-05	199	0.12060301507537688	0.12562814070351758	0.2814070351758794	-1.0	-8.175062891152026e-05	0.0	0.28630577368311555	ok
hb_g9812__609a9ffb.pdb	hb	11079.712017804002	3652.3649261130067	2337.0245055472737	2584.428967419198	0.32964439150079144	-1.284666841136909	-1.6	1.3948124284692196	3	656.2777399741395	1270.3946017978662	169.24272334914184	-7.0	-0.0006317853739114962	165	0.12727272727272726	0.16363636363636364	0.2606060606060606	-6.0	-0.0005415303204955682	0.07272727272727272	0.3766937742295298	ok
hb_g9825__a8783006.pdb	hb	9799.658964340553	2601.291070901146	1973.4722975379905	1925.4405502450866	0.26544710181924114	-1.5700236577902433	-1.3	1.6778068919420914	4	550.9832077174976	1207.2751511904348	121.06204113391567	-2.0	-0.00020408873485064035	182	0.1043956043956044	0.11538461538461539	0.2692307692307692	-2.0	-0.00020408873485064035	0.06043956043956044	0.3540500302368686	ok
hb_g9832__a4a6a547.pdb	hb	17844.14376803486	5998.548366380652	4181.479156732416	3811.69787823083	0.3361634183381868	-1.7006813503636602	-1.6	1.2789069389118135	3	1351.6387566115661	2583.096210629562	442.52282456924064	1.0	5.6040794840005255e-05	229	0.1615720524017467	0.15283842794759825	0.2576419213973799	2.0	0.00011208158968001051	0.11353711790393013	0.5952181664049504	ok
hb_g9833__53308402.pdb	hb	13379.759674938538	4797.838020438908	2971.3526591969317	2290.3473814134395	0.3585892524979861	-1.2589243763889237	-1.3	1.7801896281467893	5	627.697088244053	2055.199904981815	103.18869899233049	-3.0	-0.00022421927395446892	212	0.12264150943396226	0.13679245283018868	0.29245283018867924	-3.0	-0.00022421927395446892	0.05188679245283019	0.355596749649226	ok
hb_g9834__78435a98.pdb	hb	12961.906874287612	4041.6839134139245	2897.753898039983	1887.2941468071845	0.31181244801498825	-1.4976956227631668	-1.3	1.6442277385925137	2	1505.8994032424705	2881.7138757065845	216.55664287528586	1.0	7.714914246017989e-05	178	0.1404494382022472	0.1348314606741573	0.20786516853932585	1.0	7.714914246017989e-05	0.17415730337078653	0.5150027864219744	ok
hb_g9835__dcd086a6.pdb	hb	13947.87355377254	3892.171456257051	3659.825664805069	3177.55446584096	0.2790512432774614	-1.8249602061891022	-1.6	1.582835740239722	4	652.0711479774033	1581.3404373036421	365.420659780925	0.0	0.0	190	0.15263157894736842	0.15263157894736842	0.23684210526315788	0.0	0.0	0.07368421052631578	0.4966596346673327	ok
hb_g9840__19c774e6.pdb	hb	12779.762707287238	6066.126710718849	2199.7250448376926	2023.4621485361008	0.47466661546539046	-0.5163509827211835	-0.8	1.4863607771694323	5	965.2554556174302	1964.5420965515177	65.52990420080862	-1.0	-7.824871422923862e-05	184	0.11956521739130435	0.11956521739130435	0.30978260869565216	0.0	0.0	0.22282608695652173	0.6423186511275635	ok
hb_g9842__87f44708.pdb	hb	11979.798355306435	3807.020669774767	3105.9479480380032	2449.5440172536587	0.31778670699314837	-1.4768977691667429	-1.6	1.6702321023775522	6	413.6324595016944	925.5156495842417	62.645871937205975	4.0	0.00033389543641427035	196	0.15816326530612246	0.1377551020408163	0.2602040816326531	4.0	0.00033389543641427035	0.20408163265306123	0.5343496329281519	ok
hb_g9843__3c92881d.pdb	hb	10670.278055166182	3239.4447304606865	2865.1361968146803	2292.0753500694927	0.303595155975552	-1.517958058171473	-1.6	1.6791710568282316	7	320.9336975074258	470.0090759655483	147.69785453375601	-2.0	-0.0001874365400470205	174	0.14942528735632185	0.16091954022988506	0.3045977011494253	-2.0	-0.0001874365400470205	0.14367816091954022	0.4246255927363309	ok
hb_g9844__fbf41e3b.pdb	hb	12733.65756464299	3928.991279863694	2698.453855199487	2396.173262875151	0.3085516678863077	-1.6775714272291569	-1.3	1.692054127900767	2	1319.602291619238	2469.5646346008275	339.6436319759144	-1.0	-7.853203173742145e-05	192	0.13020833333333334	0.13541666666666666	0.234375	-1.0	-7.853203173742145e-05	0.057291666666666664	0.3783325599211187	ok
hb_g9848__982511e6.pdb	hb	13397.185374958539	3547.9887036798755	3077.3712925516543	2827.5276694392187	0.2648309032367073	-1.962288148920694	-1.6	1.5972165295137766	7	369.14335758351945	585.2075982200032	447.1641340708133	-1.0	-7.464254408759308e-05	198	0.1414141414141414	0.1414141414141414	0.20707070707070707	0.0	0.0	0.18686868686868688	0.6798165628455256	ok
hb_g9936__f5918b5b.pdb	hb	15704.434464412037	3998.4316967276086	5489.097243820835	2867.287821216475	0.2546052648879838	-1.9345598714996406	-3.2	1.460534862137119	8	188.9277950504963	438.74740085519386	815.6597277062689	12.0	0.0007641153858289714	211	0.20853080568720378	0.15165876777251186	0.23222748815165878	12.0	0.0007641153858289714	0.2938388625592417	0.562772949077544	ok
hb_g9982__9e5b0f12.pdb	hb	10519.190358680797	3882.9830453122277	2268.1878438273798	1990.1488775017453	0.3691332614879297	-1.1015147058484451	-1.3	1.4563003992521195	2	1375.9936043436776	2407.4870948415214	86.7957937720508	-1.0	-9.506435057283336e-05	137	0.16058394160583941	0.1678832116788321	0.25547445255474455	-1.0	-9.506435057283336e-05	0.17518248175182483	0.5543100161047071	ok
hb_g9984__aa666e0f.pdb	hb	12927.711340385844	3397.799530637955	3331.131596157518	3369.9849985378614	0.26283070848150164	-1.9351296309745445	-3.5	1.6492948348588858	5	454.5821392954637	610.9466131583565	140.90808925387822	-1.0	-7.735321231036658e-05	213	0.1784037558685446	0.18779342723004694	0.24413145539906103	-2.0	-0.00015470642462073317	0.16901408450704225	0.5597092849507906	ok
hb_g9990__ee975faf.pdb	hb	15349.337873459794	4032.204730934392	4291.624279560586	3269.1744055474373	0.26269567874366684	-1.9688518347936075	-3.5	1.3906806205729692	7	449.89974674901816	1301.6976991526426	535.5310152840046	1.0	6.514939004170847e-05	228	0.17543859649122806	0.17543859649122806	0.2324561403508772	0.0	0.0	0.15789473684210525	0.5744167697451442	ok
hb_g9991__5b9f4eb9.pdb	hb	14913.955716220189	4294.866473445189	3434.555065320532	2624.2461377558097	0.2879763461262097	-1.6543660941502172	-1.6	1.3393747245526915	7	467.0625012235041	863.8989843343662	400.9274177635245	3.0	0.00020115387607978787	215	0.14883720930232558	0.13023255813953488	0.24651162790697675	4.0	0.00026820516810638383	0.2744186046511628	0.5059494327289357	ok
hc_g00005__dc8a696e.pdb	hc	22088.057279498447	6095.515270208709	5444.473237820883	5292.9534985556675	0.27596430021332863	-1.6847273731337613	-1.3	1.5807468988957352	4	977.0269387345106	1636.0819238852646	449.4916653222825	-11.0	-0.0004980066766763553	312	0.14102564102564102	0.16987179487179488	0.2403846153846154	-9.0	-0.0004074600081897453	0.3108974358974359	0.7116786128825544	ok
hc_g100635__719be1a1.pdb	hc	19976.311380217296	5774.383813054446	4578.760411255636	3886.531595310489	0.28906156412704226	-1.7287035830744488	-1.6	1.7232393657569078	6	657.4996170291206	2955.689733740503	137.65000122505768	-2.0	-0.00010011858355294844	345	0.1391304347826087	0.14492753623188406	0.2492753623188406	-2.0	-0.00010011858355294844	0.24057971014492754	0.6069689663620674	ok
hc_g100775__f9c2912b.pdb	hc	19042.395771827454	3988.731959539013	5475.999468760151	3345.2557347166767	0.20946586802067205	-2.308738009379843	-3.5	1.731394035405242	9	295.2504047070054	640.1058780900464	260.64461172306795	13.0	0.0006826872078372112	350	0.16	0.12857142857142856	0.2542857142857143	11.0	0.0005776584066314864	0.31142857142857144	0.6652774037391244	ok
hc_g102340__97bbbc4a.pdb	hc	8683.645182943228	2874.9349008227778	1912.1699697524614	1404.63292071373	0.3310746628005763	-1.2129949573538508	-0.8	1.8391789293046568	5	388.9642675115168	669.9149105020755	134.40561884454533	1.0	0.00011515901202000295	128	0.125	0.1171875	0.234375	1.0	0.00011515901202000295	0.171875	0.45301951340204155	ok
hc_g104761__df266731.pdb	hc	5839.418583822859	2096.3543825232355	1439.7448585136633	934.4326968243246	0.3590005327466741	-1.2706232628504623	-0.7	1.718261130937195	1	1789.0777856049988	1789.0777856049988	147.33461475796378	2.0	0.00034249985187577897	71	0.14084507042253522	0.11267605633802817	0.2676056338028169	2.0	0.00034249985187577897	0.2112676056338028	0.4982616870812351	ok
hc_g105063__9d5954f2.pdb	hc	7609.180487685256	3321.7496598676976	1778.258073277319	1213.5722374768602	0.4365449952519378	-1.3700531139659136	-1.3	1.6524470749935736	2	1251.0050219329542	1799.2771173917686	91.05573788780492	2.0	0.00026284039434165246	85	0.15294117647058825	0.12941176470588237	0.25882352941176473	2.0	0.00026284039434165246	0.12941176470588237	0.37442493574236496	ok
hc_g10549__67a54809.pdb	hc	12102.625619875482	3359.398170233326	2257.56739420865	2163.296500912979	0.2775759802663291	-1.4319372228434963	-0.9	1.4776430349488594	5	450.93015701698533	678.3490991469366	331.9058523474249	-4.0	-0.0003305067946108337	207	0.10628019323671498	0.12560386473429952	0.27053140096618356	-4.0	-0.0003305067946108337	0.27053140096618356	0.6219704079214213	ok
hc_g10550__10b55966.pdb	hc	13009.096716801143	3154.9875348592336	2324.8242620835863	3487.4953902786124	0.24252164493362502	-1.8834947409931382	-1.6	1.6657500972410428	5	353.3772225680147	486.34187405485176	429.26816741112054	-15.0	-0.001153039317528297	212	0.10377358490566038	0.17452830188679244	0.22169811320754718	-15.0	-0.001153039317528297	0.19339622641509435	0.5372671024008725	ok
hc_g10551__6c4c035c.pdb	hc	20570.642388204924	7721.875731727979	4123.460056224913	3853.5089508366977	0.37538330529510605	-1.3876699275979678	-1.3	1.5058640187185164	9	540.9691274857067	1890.3987326494148	565.8307779540871	-6.0	-0.0002916778137876901	265	0.12075471698113208	0.14339622641509434	0.2528301886792453	-6.0	-0.0002916778137876901	0.26037735849056604	0.7744465975876433	ok
hc_g10552__b295cf54.pdb	hc	10653.542481414062	3157.9183099756365	2150.032122252352	2165.295242766847	0.29641955391691277	-1.7419178348134283	-1.3	1.5437422820470688	5	522.2096504900398	890.5224239553518	70.2296412750197	-5.0	-0.0004693274569208215	187	0.11229946524064172	0.13903743315508021	0.24064171122994651	-5.0	-0.0004693274569208215	0.15508021390374332	0.5763234756840778	ok
hc_g10553__1f91e9e8.pdb	hc	13037.721578969871	4219.81273544416	2273.1019113727743	2678.9137445453894	0.32366182310955394	-1.529968005124726	-1.3	1.4865634129332412	5	634.5583221204548	1607.6436082278653	361.80337019685544	-9.0	-0.000690304662934143	214	0.09813084112149532	0.14485981308411214	0.3037383177570093	-10.0	-0.0007670051810379367	0.2897196261682243	0.6853561389946589	ok
hc_g10554__9ca0ca0b.pdb	hc	12829.272433706707	3686.282712727387	2475.4102864521287	3425.868527532806	0.2873337308702178	-1.7072152540368566	-1.6	1.4592869022268522	3	910.0869988714879	1333.1867203308514	30.687658217244035	-15.0	-0.0011692011435184804	210	0.11428571428571428	0.19047619047619047	0.3	-16.0	-0.0012471478864197125	0.24761904761904763	0.48644428953942925	ok
hc_g10555__4c324ab7.pdb	hc	12696.741200901994	3618.648743179262	2692.2811612275787	2712.8333172138077	0.28500610400109505	-1.9203296661950213	-2.4000000000000004	1.6122047574816416	5	521.2950893473582	822.7902680974253	87.65324802090296	-8.0	-0.0006300829380874259	225	0.1288888888888889	0.16444444444444445	0.24	-8.0	-0.0006300829380874259	0.24444444444444444	0.6326353227830704	ok
hc_g10556__d2bbeacf.pdb	hc	12401.702476877199	4522.957134515625	2509.9102003124544	2970.3584298638198	0.36470453495789107	-1.3260266082121976	-1.3	1.6278219429793608	2	1547.2343701039358	2061.4230110774415	210.7258319788442	-6.0	-0.0004838045430606738	208	0.1201923076923077	0.14903846153846154	0.2980769230769231	-6.0	-0.0004838045430606738	0.27884615384615385	0.5583074808706557	ok
hc_g10557__d91cb470.pdb	hc	13764.244222796717	3393.5602613698625	3108.0437608408893	3219.695445930814	0.2465489718461516	-1.8499446742534287	-1.3	1.6795667180774978	4	652.1598731262317	1598.3050049915842	169.41065274952334	-7.0	-0.000508564065465099	233	0.12017167381974249	0.15021459227467812	0.22317596566523606	-7.0	-0.000508564065465099	0.33047210300429186	0.5653281818792113	ok
hc_g106465__392dcf4f.pdb	hc	27892.64382319554	7583.5249723532415	8481.970924266881	4380.436993961912	0.27188261609129993	-1.653730600469165	-1.3	1.9383304911153112	6	815.0447552749614	2043.941526827658	642.7501615480408	15.0	0.0005377761998855766	417	0.1510791366906475	0.11990407673860912	0.2709832134292566	13.0	0.00046607270656749976	0.09832134292565947	0.6015505461389997	ok
hc_g106847__ae679d32.pdb	hc	12488.323730267159	3570.4887610497917	3439.5138043085562	2003.5027687319036	0.2859061662852497	-1.8437845332770275	-3.2	1.384077453110036	5	362.6645549149701	595.7893754007343	362.70477052687363	6.0	0.00048044878797129354	183	0.15846994535519127	0.12568306010928962	0.24043715846994534	6.0	0.00048044878797129354	0.07103825136612021	0.5140126092824171	ok
hc_g106894__4c55a0cb.pdb	hc	13707.254701970682	3024.883020495396	4745.418248156729	1613.4134787637208	0.220677523418348	-1.9162985855633201	-1.3	1.3528336285766436	4	432.15591386920204	782.7576290052164	201.4935909702959	18.0	0.0013131732350032245	201	0.19900497512437812	0.1044776119402985	0.24378109452736318	19.0	0.0013861273036145148	0.1890547263681592	0.6610659666786449	ok
hc_g107006__a7fe5281.pdb	hc	10321.058365815043	3114.5967413070566	2648.45120009862	2046.9032388307135	0.3017710617375334	-1.8664545026108235	-3.5	1.6183855471567627	3	497.5775538590664	815.5883284286036	133.2134352950787	1.0	9.68892883419937e-05	161	0.16149068322981366	0.16149068322981366	0.2360248447204969	0.0	0.0	0.2484472049689441	0.5483309036597179	ok
hc_g107178__d0557191.pdb	hc	10489.677266227798	3284.6973831678883	3304.2184225791552	1581.68492058598	0.31313617185756387	-1.4965423448836501	-1.3	1.8348121786388638	7	416.75866559652655	1017.9605171020635	113.39333329050089	8.0	0.0007626545409320192	158	0.16455696202531644	0.11392405063291139	0.2848101265822785	8.0	0.0007626545409320192	0.0	0.31771198916310645	ok
hc_g10845__e7cc95cd.pdb	hc	12715.660932389943	4119.992050155104	1733.7800023068403	3028.0126714074545	0.32400927266473917	-1.6109845730683594	-1.3	1.6954897288244257	3	960.8267065021115	2598.8958158642863	117.69885070296864	-19.0	-0.001494220402779244	184	0.08152173913043478	0.18478260869565216	0.25	-19.0	-0.001494220402779244	0.21195652173913043	0.6121955391703492	ok
hc_g108559__15d1a291.pdb	hc	16656.24701165312	5997.162261637283	5020.094968212608	2197.1266529815857	0.36005483452794146	-1.4210373566021717	-1.4500000000000002	1.4133596054671975	9	441.2661087231747	1034.1921874574173	733.6927401508308	19.0	0.0011407131502497011	235	0.18723404255319148	0.11063829787234042	0.25957446808510637	18.0	0.0010806756160260326	0.225531914893617	0.584101144902605	ok
hc_g1087__c1e12359.pdb	hc	20293.330369831387	8061.8830470847015	4649.277629447945	2641.329388638344	0.3972676194672174	-0.7964129144162478	-0.8	1.6037501387616024	8	630.5883483579587	1848.0457103836684	593.960986826721	8.0	0.00039421819160313955	279	0.13620071684587814	0.10752688172043011	0.32974910394265233	8.0	0.00039421819160313955	0.25089605734767023	0.5825886377766537	ok
hc_g10889__13e30679.pdb	hc	12214.142474051838	2910.5036912194973	4579.471410524881	1854.3352976016547	0.2382896463998742	-2.0913334846387515	-3.2	1.6589675622860733	5	358.3236238219273	682.9040424426321	142.61509980835893	17.0	0.0013918291878546045	202	0.20297029702970298	0.1188118811881188	0.22277227722772278	17.0	0.0013918291878546045	0.38613861386138615	0.7551847307251027	ok
hc_g10899a__8f26a685.pdb	hc	9023.854133310122	2997.8135280079423	2411.2461719135977	1125.1319426489658	0.33220988324068657	-1.509119998219917	-1.6	1.6535308423501025	2	1235.1668198919128	2168.2415811524775	137.56956343223044	6.0	0.0006649043647383388	103	0.17475728155339806	0.11650485436893204	0.27184466019417475	6.0	0.0006649043647383388	0.32038834951456313	0.5295740513936499	ok
hc_g10923__b43a220e.pdb	hc	14513.34465625307	5542.462096707023	3634.7539547697106	1802.700581193508	0.38188730633631407	-1.1436241259033415	-1.3	1.7478524115563594	5	848.0943960027158	2229.1502249321848	29.534491744841947	14.0	0.0009646294725019228	296	0.14189189189189189	0.0945945945945946	0.24324324324324326	14.0	0.0009646294725019228	0.04391891891891892	0.5355062549162637	ok
hc_g10924__2b564418.pdb	hc	14989.515062888564	4846.230344632861	4660.895872951389	2866.511180480397	0.32330801392176356	-1.6845399521499438	-1.3	1.7708077331376548	9	374.27204514332425	684.7696750908881	19.836741833684204	14.0	0.0009339861857613772	296	0.17567567567567569	0.12162162162162163	0.23986486486486486	16.0	0.0010674127837272882	0.11486486486486487	0.46048615652457875	ok
hc_g10932__3f42f83a.pdb	hc	9888.747046544762	3064.684171884357	3112.2675355546985	1015.2689038834076	0.30991632786837153	-1.5930351961428062	-1.3	1.692836589634107	2	1120.9144117327505	2005.7853807161728	330.9360136621735	14.0	0.0014157506440506792	161	0.18012422360248448	0.08074534161490683	0.2484472049689441	16.0	0.0016180007360579191	0.13664596273291926	0.4665115231710294	ok
hc_g11057__b70deb87.pdb	hc	18010.82311674155	5709.911872160043	5368.030406617411	2772.5624533861105	0.31702670306347763	-1.5387315962596229	-1.3	1.2444455035786752	9	411.7459436304164	1555.8058037558908	638.6104720042442	11.0	0.0006107438804268307	231	0.1774891774891775	0.12987012987012986	0.22943722943722944	11.0	0.0006107438804268307	0.18181818181818182	0.511193888682666	ok
hc_g11088__70b6bca5.pdb	hc	19554.48696877493	3602.5070600629374	5592.3344466602775	5239.5443525109595	0.1842291779792283	-2.3371367666391105	-3.2	1.643382015516016	3	909.5861687056143	1374.12491704452	339.75989664578935	-9.0	-0.0004602524225959706	334	0.1437125748502994	0.17065868263473055	0.24850299401197604	-9.0	-0.0004602524225959706	0.25449101796407186	0.5992593029527099	ok
hc_g11197__ed566877.pdb	hc	11358.024170669647	4555.502920710385	1363.9646105194709	2193.6514655047968	0.40108234075379695	-1.0403211371488614	-0.8500000000000001	1.504617595654612	5	644.1943820730037	1201.9681521083112	428.9949151644587	-10.0	-0.0008804348229706593	175	0.07428571428571429	0.13142857142857142	0.26857142857142857	-10.0	-0.0008804348229706593	0.21714285714285714	0.5032759440886263	ok
hc_g11198__fecb9ac3.pdb	hc	9796.511248104263	3748.618428537534	1388.7222485360678	1165.718994900143	0.38264830546312434	-1.017955686893452	-0.8	1.3704457876307226	2	1280.1748998005473	2395.866356503499	186.85078370919405	0.0	0.0	159	0.09433962264150944	0.09433962264150944	0.22641509433962265	0.0	0.0	0.23270440251572327	0.5610428319581549	ok
hc_g11199__303c007c.pdb	hc	10145.058574844428	3668.2080883805943	1243.0280512432146	1877.1151445155144	0.36157584121556885	-1.3581062233366428	-1.3	1.4291885620731388	2	1327.5310563200544	2479.5774342426207	51.65302761363794	-9.0	-0.0008871313983653379	161	0.07453416149068323	0.13043478260869565	0.2484472049689441	-9.0	-0.0008871313983653379	0.22981366459627328	0.6135937493971164	ok
hc_g11246__0c9f8e96.pdb	hc	12208.502571180303	3695.336974916161	2549.5086188303158	2305.618574574408	0.3026855221081303	-1.6295583925650883	-1.3	1.7937225196626798	6	483.4341441940813	1166.8154224080386	30.626044333545874	-1.0	-8.191012732066135e-05	197	0.12690355329949238	0.12690355329949238	0.25380710659898476	0.0	0.0	0.29441624365482233	0.7248202092223037	ok
hc_g11248__fe1a391d.pdb	hc	9679.443123536481	2487.858789894962	2796.0895107824163	1655.3992026917063	0.2570249918453984	-1.8470983543907153	-1.3	1.6405354749071734	3	539.0413950735607	1421.5293873044593	174.86723003257097	9.0	0.0009298055564907086	159	0.16981132075471697	0.1069182389937107	0.24528301886792453	10.0	0.0010331172849896762	0.2389937106918239	0.5530223947201668	ok
hc_g11286__3179ba4c.pdb	hc	13057.017310744752	4731.534533198015	2311.5877019775776	2302.7989948155932	0.36237483803474685	-1.2528803435780462	-1.3	1.6443659576761105	2	1524.1493806230233	2233.389247741998	54.422137582623826	-9.0	-0.0006892845269182425	196	0.11224489795918367	0.15816326530612246	0.2857142857142857	-9.0	-0.0006892845269182425	0.1836734693877551	0.6620320955731822	ok
hc_g11287__0bac80a8.pdb	hc	15876.204903925558	5797.7991108148535	4578.294252687319	2557.303399572208	0.3651879744498187	-1.3225697600544055	-1.3	1.30343290993469	8	555.5739530189737	1877.9624175123079	446.3926770486602	10.0	0.0006298734527876618	216	0.18055555555555555	0.13425925925925927	0.30092592592592593	10.0	0.0006298734527876618	0.16203703703703703	0.458369565043043	ok
hc_g11296__145eb42d.pdb	hc	11528.207530822508	3143.3182209027054	2722.3693962109674	2254.56499242167	0.2726632230117771	-1.9148895328888085	-1.6	1.5665448515908875	7	319.78174793429156	729.3227653741624	248.45217364447043	6.0	0.0005204625249812722	188	0.15425531914893617	0.12234042553191489	0.21808510638297873	6.0	0.0005204625249812722	0.20212765957446807	0.7133023757315757	ok
hc_g11297__34ad8bc4.pdb	hc	10753.67994112134	2675.4709028882994	3037.7363440045924	2170.0758999443315	0.24879584640207497	-1.799873868130471	-3.35	1.6371780433773795	6	238.89566045781336	411.0226762351283	70.82820814087536	6.0	0.0005579485378820331	176	0.17045454545454544	0.14204545454545456	0.29545454545454547	5.0	0.00046495711490169433	0.2727272727272727	0.7316406979348593	ok
hc_g11297a__cb0565c3.pdb	hc	12891.552205926593	3405.913303806807	3886.7296461104656	2068.4723432856754	0.2641973014111534	-1.8303836098507043	-3.2	1.532882463036919	3	519.7966496576822	637.700168794457	307.3427652243747	8.0	0.0006205614244281759	187	0.18181818181818182	0.13903743315508021	0.22994652406417113	8.0	0.0006205614244281759	0.27807486631016043	0.7444260472007773	ok
hc_g11298__922429c3.pdb	hc	11691.02456288016	2979.408826155391	3846.450193755216	3020.755874849047	0.25484582725240584	-2.04727131670881	-1.6	1.5488681957262607	6	324.94689787616153	489.80191266322237	341.2372904072003	3.0	0.00025660710777438746	181	0.1878453038674033	0.17679558011049723	0.2265193370165746	2.0	0.00017107140518292496	0.13812154696132597	0.5338408836912198	ok
hc_g11299__3fa67774.pdb	hc	12164.432270807974	3412.7726178673743	3299.013445327702	2649.130865880256	0.28055338234381033	-1.7591261249990817	-3.2	1.5419343312707485	4	402.6742005252507	693.1629413054097	138.59829053250496	6.0	0.0004932412681846823	201	0.18407960199004975	0.15422885572139303	0.22388059701492538	6.0	0.0004932412681846823	0.12437810945273632	0.4560954604772217	ok
hc_g11305__1db6371e.pdb	hc	12461.659840428689	4045.270958911596	2834.6595204130963	2338.562853076498	0.3246173471841803	-1.5192767069114417	-1.6	1.4910980861244525	5	459.6822670382288	953.0852873598843	255.04939835415587	4.0	0.0003209845278413889	201	0.15920398009950248	0.13930348258706468	0.26865671641791045	4.0	0.0003209845278413889	0.18407960199004975	0.7456044302022985	ok
hc_g11306__471a17bd.pdb	hc	16116.98384463955	6671.632200437607	3731.5419420506287	2102.8840121690882	0.4139504180651374	-1.107444132814461	-1.3	1.4598811587793639	6	836.4284041765319	2537.314978216849	211.37204094991947	9.0	0.000558417138514001	231	0.15151515151515152	0.11255411255411256	0.2987012987012987	9.0	0.000558417138514001	0.16883116883116883	0.5498067301783921	ok
hc_g11308__eacf60bd.pdb	hc	16004.889641969572	6447.201921806125	3219.9028453799606	2108.643960968661	0.4028270151204072	-0.8502670349153936	-1.05	1.223491666159069	7	692.6218443125839	1860.9281892480578	206.1719999409956	2.0	0.00012496181134266657	226	0.13274336283185842	0.12389380530973451	0.27876106194690264	2.0	0.00012496181134266657	0.3584070796460177	0.6736152548967299	ok
hc_g11309__8dcd91de.pdb	hc	14636.14294328556	3514.0372767035115	3997.6385138629416	3118.160225577628	0.24009312359958893	-1.907117757878501	-3.2	1.502036078876433	7	265.93444034649485	884.0536023295318	330.9440489413431	3.0	0.00020497203475156495	209	0.1722488038277512	0.15789473684210525	0.23923444976076555	3.0	0.00020497203475156495	0.24401913875598086	0.6159010734958094	ok
hc_g11310__2d6c584b.pdb	hc	12183.598389846919	3009.73568709668	3185.8642198082066	1845.6157866975454	0.2470317545598691	-1.9588269105011196	-1.6	1.5000070064122382	8	224.006546539009	369.39739019920876	543.9130860279643	0.0	0.0	187	0.13903743315508021	0.13903743315508021	0.23529411764705882	0.0	0.0	0.18716577540106952	0.534662755714794	ok
hc_g11311__4571f029.pdb	hc	17795.724941028064	7037.449556869235	3602.3825832652733	3102.7743982839143	0.3954573123708148	-1.0642185661911157	-1.3	1.262671542930289	8	502.51512904649314	1117.7543341307037	379.310677607965	-1.0	-5.619327132296245e-05	250	0.132	0.144	0.272	-3.0	-0.00016857981396888735	0.104	0.4891671199613896	ok
hc_g1132__3c0d89be.pdb	hc	19303.780850863026	7195.661046534248	4260.90169162825	2317.286253130423	0.37275915542796617	-1.079018642986423	-0.8	1.1400627425719827	8	546.2272784117978	1540.68716244812	422.9286622650224	5.0	0.00025901661641462647	249	0.1285140562248996	0.11244979919678715	0.27309236947791166	4.0	0.00020721329313170116	0.14457831325301204	0.6052976658776266	ok
hc_g1135__abb73b4d.pdb	hc	15077.610260154634	4399.545081146319	3876.0047427965255	2016.2623497260108	0.2917932620113499	-1.5552174459158525	-1.3	1.2258246197515035	8	342.92548810770825	869.722791910136	132.4345481146097	9.0	0.0005969115691883986	214	0.1588785046728972	0.11682242990654206	0.24299065420560748	9.0	0.0005969115691883986	0.26635514018691586	0.6425578706691878	ok
hc_g11455a__e890e155.pdb	hc	11800.01206849712	4265.025789026162	3682.2642355698254	1157.7392551849327	0.3614424938100395	-1.2767211864352748	-1.6	1.404123976210958	3	784.7232616523464	1100.6302677019228	287.9678767202471	11.0	0.0009322024364167441	112	0.20535714285714285	0.10714285714285714	0.21428571428571427	11.0	0.0009322024364167441	0.09821428571428571	0.4433992952622839	ok
hc_g11475__44faa77f.pdb	hc	9996.651672490601	2640.0129718476023	2020.4342619169065	1618.2406170353051	0.2640897230732318	-1.7935154047533926	-1.3	1.7668523019945277	6	335.5140053726739	1331.0681710281335	264.0096157756312	-1.0	-0.00010003349449014627	168	0.11904761904761904	0.11904761904761904	0.22023809523809523	0.0	0.0	0.17261904761904762	0.6128501140855582	ok
hc_g11512__bf758883.pdb	hc	10682.791661846499	2573.909850922894	4160.138753760201	1603.3797854917873	0.24093981539634357	-2.145243097037552	-3.5	1.5703593853129838	5	179.0394487461403	291.24467905692296	554.9522989945596	12.0	0.0011233018839876753	163	0.2085889570552147	0.13496932515337423	0.25766871165644173	12.0	0.0011233018839876753	0.15337423312883436	0.6350048822153996	ok
hc_g11513__caa96ca7.pdb	hc	11248.217780333707	3844.6721381664865	2772.323891746823	1582.4509028205036	0.3418027827384779	-1.237198039765997	-1.3	1.6753140504899868	3	968.7880668080437	1819.5305011234127	266.93853083910625	7.0	0.0006223208099898939	174	0.14942528735632185	0.10919540229885058	0.27011494252873564	7.0	0.0006223208099898939	0.14367816091954022	0.4105230584506302	ok
hc_g11596__dfbbdcf7.pdb	hc	11821.158445039753	2978.376898945723	2621.4361266654364	2375.060559448388	0.2519530478161785	-1.769885497863525	-1.3	1.7706870281970828	5	394.85432704225167	732.7957272805344	118.32359381067178	-4.0	-0.0003383763121522519	186	0.12365591397849462	0.14516129032258066	0.25268817204301075	-4.0	-0.0003383763121522519	0.27956989247311825	0.7651915902647435	ok
hc_g116565__f81174b7.pdb	hc	10041.83343224294	3230.101439807815	3309.9167124194987	1122.2665209034394	0.32166451092849296	-1.6787685951741362	-1.3	1.5924252096215168	3	858.4410016416996	1972.5766096175644	197.35476539145327	16.0	0.0015933345347699365	134	0.21641791044776118	0.09701492537313433	0.208955223880597	16.0	0.0015933345347699365	0.3283582089552239	0.5784933289614944	ok
hc_g11829__7e0c4061.pdb	hc	16067.922427181973	2722.4189549506905	3657.1935738897923	4579.689353109636	0.16943192047935188	-2.101787709672043	-3.5	1.6795130715503184	5	368.9037259714695	810.6351776180645	254.9756651055048	-13.0	-0.0008090653946653368	263	0.13688212927756654	0.18631178707224336	0.24334600760456274	-13.0	-0.0008090653946653368	0.3650190114068441	0.6519377494391162	ok
hc_g118725__52f11e13.pdb	hc	17171.401819031733	5357.232330422799	6369.899089565065	2389.199662551543	0.3119857299294674	-1.6526119044552872	-1.3	1.7004736235101563	5	726.7712847056995	1475.2449240135254	298.9844768007169	21.0	0.0012229636357775336	247	0.20242914979757085	0.11336032388663968	0.2834008097165992	22.0	0.0012811999993859874	0.38866396761133604	0.6777744661797946	ok
hc_g11917__f354c45f.pdb	hc	14844.198991055662	5086.670644617867	1404.0659212919275	3784.179623537644	0.3426706047044255	-1.4767218897862144	-1.3	1.7431000646782162	7	314.2400174533638	816.8434830424684	431.5004716889038	-19.0	-0.0012799612839634127	218	0.0779816513761468	0.1651376146788991	0.25229357798165136	-19.0	-0.0012799612839634127	0.19724770642201836	0.513912411719403	ok
hc_g11939__be3e555e.pdb	hc	13014.767593289118	3531.294070328971	3190.9066099410147	2849.838584203521	0.27132978326480706	-1.7728643785912452	-1.3	1.6848156452181748	6	300.2157398086279	459.38799117879034	127.73681595464383	-3.0	-0.00023050738159526628	256	0.12890625	0.13671875	0.22265625	-2.0	-0.00015367158773017751	0.09375	0.6979974815578542	ok
hc_g11942__caad9867.pdb	hc	14861.635904383273	4528.951368911847	3523.1484974378873	2826.519410379974	0.3047411064333828	-1.4764099295773334	-0.9	1.8159049840283858	7	429.62463096453894	728.0580698304838	103.2662766352632	4.0	0.00026914937398111365	275	0.13090909090909092	0.12	0.2109090909090909	3.0	0.00020186203048583526	0.04363636363636364	0.6302779045545847	ok
hc_g11943__77a9349f.pdb	hc	13416.60931932733	4968.221590205398	2469.3430327399897	2624.0727744260607	0.37030381312873245	-1.165980184215319	-1.3	1.6741551914308723	10	373.68896788828613	624.0953761777741	136.53644561937756	-3.0	-0.0002236034402282507	265	0.1169811320754717	0.12830188679245283	0.23773584905660378	-3.0	-0.0002236034402282507	0.09811320754716982	0.7588765136329322	ok
hc_g1194__11eb8ce8.pdb	hc	12882.792603962735	4460.094188071321	2622.0868602139067	2341.3489939463902	0.346205541390102	-1.609082405479166	-1.3	1.6469579969838473	6	559.5478382389292	1195.8757476110588	187.98076976054742	3.0	0.0002328687647332926	238	0.12184873949579832	0.1092436974789916	0.3025210084033613	3.0	0.0002328687647332926	0.23529411764705882	0.5224669126197198	ok
hc_g1194a__15594461.pdb	hc	14074.432220748069	3304.9848559243896	3586.676949844562	2905.181241961974	0.234821895767297	-1.7023364536166867	-1.3	1.540634920757588	6	424.0162048835502	1428.4962449155992	194.08783212457698	2.0	0.00014210164705981285	248	0.14919354838709678	0.14112903225806453	0.28225806451612906	2.0	0.00014210164705981285	0.2661290322580645	0.621090394224917	ok
hc_g1195__e21f3661.pdb	hc	13942.993639053093	3868.2317483922243	3501.1454439282693	2857.4482728257876	0.27743193811389605	-1.8587830258141362	-3.2	1.5816316016562901	4	690.3734075325426	1683.5878915099172	322.77138683747984	2.0	0.00014344121870630256	242	0.1487603305785124	0.14049586776859505	0.2892561983471074	2.0	0.00014344121870630256	0.2975206611570248	0.6618129728135558	ok
hc_g120884__675bbd9b.pdb	hc	14832.391561151135	4865.545008748578	4384.254623180653	2608.938438889842	0.32803509728615643	-1.7319592441060476	-3.35	1.0093099851521163	2	420.59260337500973	428.0263036059959	341.4324857217395	3.0	0.00020226003255318398	100	0.22	0.19	0.16	3.0	0.00020226003255318398	0.0	nan	ok
hc_g12119__419005b5.pdb	hc	12505.145576650513	3148.7100729707536	3256.6574401259495	2597.678914842593	0.25179315615885306	-1.7958332462161826	-3.2	1.6570704668821692	5	354.6815633983117	495.32328619062594	141.32701816766394	1.0	7.99670818600617e-05	216	0.16203703703703703	0.16203703703703703	0.2777777777777778	0.0	0.0	0.3148148148148148	0.676968579928858	ok
hc_g122951__a77a2f2c.pdb	hc	10219.177342713918	3001.959611114409	3370.9623541877204	1544.4342345090222	0.29375746309508466	-1.5371434456420672	-1.6	1.2766232354487534	4	461.83594002676807	498.4223842684858	373.12532550578084	7.0	0.000684986644741112	81	0.24691358024691357	0.16049382716049382	0.16049382716049382	7.0	0.000684986644741112	0.0	0.3452746718137196	ok
hc_g12332__9f6921d5.pdb	hc	26020.76756790249	8913.259347089646	7515.959562357544	4748.41796442512	0.3425440592338428	-1.5456277441741602	-1.4500000000000002	1.5045140071827405	10	688.3445928009089	2266.2429603128307	511.47186443176093	12.0	0.0004611701007161069	382	0.17801047120418848	0.14921465968586387	0.2486910994764398	11.0	0.0004227392589897647	0.29581151832460734	0.7641313415928482	ok
hc_g12432__096de377.pdb	hc	13559.922592564533	3671.2766395191193	2203.3522439222997	5151.237201818869	0.27074466055818286	-1.6093669011753275	-3.5	0.9899742123458775	1	480.0080028127202	480.0080028127202	393.9775522429718	-26.0	-0.0019174150753822796	102	0.11764705882352941	0.37254901960784315	0.1568627450980392	-26.0	-0.0019174150753822796	0.0	nan	ok
hc_g12453a__eb42fb3c.pdb	hc	7118.978155554568	1954.1268167675198	2335.5866530440285	1081.373244415113	0.2744954084797713	-1.8554780068529997	-1.6	1.5754309186483488	2	613.2691506494109	806.6037692313199	106.56909276001154	6.0	0.0008428175882684108	79	0.21518987341772153	0.13924050632911392	0.17721518987341772	6.0	0.0008428175882684108	0.0	0.3250998794576266	ok
hc_g12476__81cdba68.pdb	hc	14990.424204811552	5081.438245843944	3533.616603196781	2122.887959407531	0.3389789492556808	-1.234326916815318	-0.8	1.6157871769148802	7	473.51688535281545	789.96838818295	439.10823591050286	6.0	0.0004002555176573422	212	0.13679245283018868	0.10849056603773585	0.2641509433962264	6.0	0.0004002555176573422	0.2169811320754717	0.4410802478243619	ok
hc_g12666__bc785087.pdb	hc	18957.2751661154	4698.042694684201	5083.921884225963	3473.652575348995	0.2478226777591736	-1.7657934818125585	-1.6	1.8278146292513704	7	365.12430854191643	973.1582672949052	502.47434742724977	4.0	0.00021100078808528757	283	0.15901060070671377	0.14840989399293286	0.2791519434628975	3.0	0.00015825059106396567	0.2968197879858657	0.6962629946045429	ok
hc_g12684__1d659afd.pdb	hc	17820.486270335547	3983.8311955021204	3522.3603956114302	6254.48607218475	0.2235534505101419	-2.002638567445518	-3.5	1.687421226699722	5	510.5097736122378	1026.22780192444	1009.7062595163549	-20.0	-0.0011223038303557703	224	0.14732142857142858	0.23660714285714285	0.20982142857142858	-20.0	-0.0011223038303557703	0.15625	0.5838179134645313	ok
hc_g12685__2f8e4285.pdb	hc	10437.409810448924	3122.1414863002196	3135.6340852794156	1732.7386170323573	0.2991299127849358	-1.6537663503898175	-1.6	1.4941418276150857	6	398.9773870546133	560.0368319511454	327.88686972064977	9.0	0.0008622829000151045	159	0.18867924528301888	0.13836477987421383	0.2389937106918239	8.0	0.0007664736889023151	0.06918238993710692	0.540547225621584	ok
hc_g12689__96cbb476.pdb	hc	10356.171292681282	3334.0732481212	2738.894772614916	2075.7861191268785	0.3219407205515607	-1.6275348391055036	-1.6	1.5523178143813023	3	658.6865852680316	1050.4208765395165	137.7352584777711	1.0	9.656078214027815e-05	159	0.14465408805031446	0.13836477987421383	0.27672955974842767	1.0	9.656078214027815e-05	0.16352201257861634	0.44173832326033774	ok
hc_g12690__8abade4f.pdb	hc	11112.395874833623	2720.388742588802	3702.7784512214002	2235.758696522994	0.24480668014624093	-1.844716289700069	-3.2	1.5184033562936563	4	342.5399536067442	524.767960104075	234.09928033519512	5.0	0.00044994797308504464	175	0.19428571428571428	0.1657142857142857	0.24	5.0	0.00044994797308504464	0.22285714285714286	0.6106857235462211	ok
hc_g12692__4c4b524d.pdb	hc	13377.91174807556	4501.786089717281	2903.507971193661	1836.9544730112166	0.3365088792998558	-1.0294868760252616	-0.8	1.2603733177019119	5	559.2761250208149	990.7317946916024	368.49233990990956	2.0	0.00014950016397646696	190	0.13157894736842105	0.12105263157894737	0.23157894736842105	2.0	0.00014950016397646696	0.26842105263157895	0.5294541275266192	ok
hc_g12722__cf4f71de.pdb	hc	10512.867270585106	2544.153371633709	2537.8724081677283	1916.7849668520726	0.2420037565538589	-1.8444054012742905	-1.4500000000000002	1.6192809407950404	7	258.5692637861362	582.6428556945907	174.6217596296323	4.0	0.0003804861125938457	169	0.14201183431952663	0.11834319526627218	0.2781065088757396	4.0	0.0003804861125938457	0.14792899408284024	0.6064163812503908	ok
hc_g1283__dae26def.pdb	hc	12040.513159036173	4624.468831172642	2107.9816252013243	1701.0578707347354	0.3840757258507764	-1.232116840691433	-1.3	1.525088126790204	8	359.30852613360616	997.2516123533924	205.1855896150583	2.0	0.00016610587718174109	184	0.11413043478260869	0.10326086956521739	0.24456521739130435	2.0	0.00016610587718174109	0.11956521739130435	0.5914270995242134	ok
hc_g1284__4b0fa886.pdb	hc	13991.95328466579	4604.922823997866	3504.925790485893	2902.833418002028	0.32911222116818684	-1.4927331841300522	-1.3	1.7148204517698489	9	362.0499653117424	631.6748302256709	228.08097815562078	3.0	0.00021440894912705234	207	0.15458937198067632	0.14009661835748793	0.27053140096618356	3.0	0.00021440894912705234	0.23671497584541062	0.5946630053638291	ok
hc_g1284a__17e4eb86.pdb	hc	13627.422114007019	4376.329291506688	2646.738680541131	2962.9054321512062	0.32114139085839677	-1.511664797968413	-1.3	1.6031324916418592	7	466.05448586769546	858.4736074366882	166.91955586730936	-10.0	-0.0007338145040448586	222	0.11261261261261261	0.15765765765765766	0.24324324324324326	-10.0	-0.0007338145040448586	0.1891891891891892	0.5768263317691651	ok
hc_g12857__228a78b7.pdb	hc	14110.765983481431	3419.1203608153683	3962.796783473545	3341.843740950529	0.24230579437132704	-2.072340828627876	-3.2	1.5892285249164129	1	2010.2360309946207	2010.2360309946207	416.36397464907066	-2.0	-0.00014173575001819687	199	0.16080402010050251	0.1658291457286432	0.24623115577889448	-1.0	-7.086787500909843e-05	0.11055276381909548	0.427978929792813	ok
hc_g1285__539ad667.pdb	hc	12821.571083409564	4865.112838225939	3005.7850162591612	1297.4398436461336	0.37944748007684787	-1.1310958513876925	-0.8	1.5427557080937522	7	472.3925172574033	1055.0710787054372	146.62700841001583	8.0	0.0006239484964796223	206	0.13106796116504854	0.09223300970873786	0.2766990291262136	8.0	0.0006239484964796223	0.23786407766990292	0.6608497084214506	ok
hc_g1285a__86d73db7.pdb	hc	15453.650396972915	5385.458376086048	2813.020382052553	2971.6419962243895	0.3484910191278146	-1.259071429385693	-0.8	1.5795325665016506	7	508.88464454008084	1002.9817242019899	197.067475597974	-5.0	-0.0003235481502143602	235	0.1148936170212766	0.13617021276595745	0.3021276595744681	-5.0	-0.0003235481502143602	0.2425531914893617	0.7591606557234308	ok
hc_g1286__31aa5e50.pdb	hc	14156.828671624717	4746.619659196647	3928.7272717332726	1591.0840346863229	0.335288345242925	-1.1965806092220943	-1.3	1.6841238288029037	7	546.6663384870424	1077.8088098192793	93.63804228580818	7.0	0.000494461023889515	210	0.14761904761904762	0.11428571428571428	0.29523809523809524	7.0	0.000494461023889515	0.43333333333333335	0.6973901266258192	ok
hc_g1287__d14f5cc0.pdb	hc	14635.360191897049	4941.467485259905	3083.4411966210914	2434.0261650700777	0.3376389388759818	-1.3362207923803413	-0.8	1.5407805566601227	5	640.7458091444066	1995.5464614278128	238.3567302232486	-1.0	-6.832766579627167e-05	215	0.11627906976744186	0.12093023255813953	0.25116279069767444	-1.0	-6.832766579627167e-05	0.06046511627906977	0.4827335943400153	ok
hc_g12931__034a5c2c.pdb	hc	11763.763277092356	4757.091522961282	2199.6064921502616	1617.6259209424325	0.40438517937748664	-0.7819567360231472	-0.8	1.5532705245904017	5	673.6673323456519	1682.2037934483444	169.8619742326575	4.0	0.0003400272434748175	182	0.13736263736263737	0.11538461538461539	0.2857142857142857	4.0	0.0003400272434748175	0.26373626373626374	0.5490699096474204	ok
hc_g12933__6213ab9d.pdb	hc	12218.600062020618	4902.571600758285	3362.916030118863	1619.3765343057455	0.4012384050442138	-1.0619178130868483	-1.3	1.503955488370382	5	738.4695097907995	1656.5303575131	247.51195790411433	5.0	0.000409212182624884	188	0.15425531914893617	0.1276595744680851	0.2872340425531915	5.0	0.000409212182624884	0.2765957446808511	0.5997188893121699	ok
hc_g13017__d10b0de8.pdb	hc	20809.826719972065	6777.704598611787	4277.746431340753	3202.541799638901	0.3256973106896147	-1.1509964237747583	-1.3	1.2603964951983462	10	431.03596211053826	1456.0886556222354	704.2040985961019	0.0	0.0	264	0.13257575757575757	0.13257575757575757	0.2727272727272727	0.0	0.0	0.14772727272727273	0.6145142627559363	ok
hc_g134__c8ad65db.pdb	hc	19670.138370552628	6808.826018267266	6200.772844068629	3042.346597873476	0.3461503874553564	-1.8230278844527914	-1.6	1.7969643166392661	5	1025.513131072144	3081.5249224763506	459.38678898626557	12.0	0.0006100617989533168	275	0.16363636363636364	0.12	0.24727272727272728	12.0	0.0006100617989533168	0.29818181818181816	0.6812752130870027	ok
hc_g1418__d48010f6.pdb	hc	15377.995545571845	5229.700891215259	2889.356989948618	2549.0759924304875	0.34007688945658276	-1.1267227469323324	-0.8	1.3650602585160885	6	700.0779384509724	1443.3729110967279	356.4727298639816	-1.0	-6.50279808598302e-05	253	0.1067193675889328	0.11067193675889328	0.2885375494071146	-1.0	-6.50279808598302e-05	0.18181818181818182	0.9224937720419575	ok
hc_g1419__dd359272.pdb	hc	14859.86496621763	4559.849442539046	4832.097027450347	1825.255811423549	0.3068567213030127	-1.6165374418510854	-1.3	1.4350414852216495	5	706.1851653083373	1374.3796683288372	220.74457158288777	20.0	0.0013459072505347751	239	0.17154811715481172	0.09205020920502092	0.2803347280334728	19.0	0.0012786118880080363	0.3891213389121339	0.6419479876715494	ok
hc_g14226__83efeb20.pdb	hc	11993.83682057156	3363.0701132559843	2813.228781029546	3053.8994859515897	0.28039985565650866	-1.8035206477864854	-3.2	1.6233965118092046	4	620.2552329844425	1845.5575453175254	519.0926689971765	-4.0	-0.0003335046207348169	183	0.14207650273224043	0.16393442622950818	0.26229508196721313	-4.0	-0.0003335046207348169	0.15846994535519127	0.7618979654934062	ok
hc_g14230__f731185f.pdb	hc	12174.257497968127	3040.084551685383	3081.8989640509994	2998.3992959906673	0.24971416549984837	-2.0784610823681913	-3.2	1.6684495979156302	7	278.9942241991315	602.9142749168475	272.7092499943117	-5.0	-0.00041070266509760415	184	0.15760869565217392	0.1793478260869565	0.22282608695652173	-4.0	-0.00032856213207808335	0.266304347826087	0.8324389608098275	ok
hc_g14649__d7fba14c.pdb	hc	9915.891758046717	3426.9461280639284	2394.0272751411667	1538.6442932925945	0.3456014054694548	-1.5617219806488694	-1.3	1.5925152794269577	4	482.01127861409606	804.0424867935919	179.86893843581078	4.0	0.0004033928664816265	157	0.14012738853503184	0.11464968152866242	0.2484076433121019	4.0	0.0004033928664816265	0.2611464968152866	0.6079572388066212	ok
hc_g14650__4608085c.pdb	hc	11423.737329931599	3378.2236088972563	2630.9420204693592	1808.0787215286985	0.2957196503499686	-1.6107711671284024	-1.3	1.733440729387183	5	475.9010449398249	774.0610255644164	153.1803136498725	2.0	0.0001750740534588233	168	0.13095238095238096	0.1130952380952381	0.23809523809523808	3.0	0.00026261108018823496	0.1488095238095238	0.6010425354809154	ok
hc_g15049__e34eba83.pdb	hc	10386.449693399913	3145.7341987029295	2792.9172853469668	2101.916581826715	0.30286905454342994	-1.6497432268954957	-1.4500000000000002	1.5743452253095689	6	358.80117774678655	695.6251625428656	413.7043894096792	2.0	0.00019255857959538412	168	0.1488095238095238	0.13690476190476192	0.25595238095238093	2.0	0.00019255857959538412	0.27380952380952384	0.6075229461456625	ok
hc_g15121__568ba0b8.pdb	hc	10740.611899113039	3116.1107400906635	2267.1905514946316	2133.3986409258973	0.290124135324915	-1.6575134001311547	-1.3	1.7304595396230789	4	511.7855242028029	1425.0377346197624	78.660231779969	-3.0	-0.0002793136953629002	191	0.12041884816753927	0.13612565445026178	0.2879581151832461	-3.0	-0.0002793136953629002	0.06806282722513089	0.5063083296848935	ok
hc_g15122__fc7d4797.pdb	hc	11809.509990749084	3339.6812009602236	2694.2660580888396	2917.0675521089765	0.2827959164754799	-2.0546306649155475	-3.5	1.654417735704027	4	570.9146124690915	953.2198424405428	210.8017972422785	-4.0	-0.00033871007375694493	195	0.14358974358974358	0.1641025641025641	0.23076923076923078	-4.0	-0.00033871007375694493	0.1282051282051282	0.46126225614732114	ok
hc_g15124__ceddd2b5.pdb	hc	10706.857008151046	3557.0749325513066	2060.4002896489433	2444.5499071435956	0.3322240065262227	-1.471134664388704	-1.3	1.6929735239223207	3	874.9190301971361	1529.3261025396125	77.72721770057495	-9.0	-0.0008405828146531117	173	0.11560693641618497	0.1676300578034682	0.26011560693641617	-9.0	-0.0008405828146531117	0.1329479768786127	0.4178003179713595	ok
hc_g15125__2b5a4f2d.pdb	hc	11738.596088680579	2990.8577084425797	2650.768866558417	2179.8993640814933	0.25478836530772503	-1.9376373500223134	-1.4500000000000002	1.5760889708236818	5	523.586109130146	1674.35685504411	191.03816929267455	1.0	8.5189062852609e-05	198	0.12626262626262627	0.12121212121212122	0.2828282828282828	1.0	8.5189062852609e-05	0.08080808080808081	0.5238404986392844	ok
hc_g15126__ecedb0c8.pdb	hc	11401.235686558124	3129.0608268383544	3144.436603791662	2348.219861837565	0.2744492713651615	-1.9876670155362361	-3.2	1.6498856489055078	5	463.4979576261022	891.9471003299964	132.67123780043312	3.0	0.0002631293732079368	193	0.16580310880829016	0.14507772020725387	0.26424870466321243	4.0	0.00035083916427724906	0.07772020725388601	0.5720148074785366	ok
hc_g15183__80e01ab7.pdb	hc	13646.864848125537	3876.416700337098	3765.074499324866	2687.7135301428284	0.28405181288723197	-1.6010090813738276	-1.6	1.5740256098615555	8	346.4447652336037	721.8560695503579	181.3220550045117	5.0	0.000366384518029925	206	0.17475728155339806	0.14563106796116504	0.22330097087378642	6.0	0.00043966142163591	0.18932038834951456	0.5479893208688266	ok
hc_g15251__989f1d0b.pdb	hc	11573.356394207563	3695.566085673626	2509.4900807750373	2176.3955942054495	0.3193167098460087	-1.5830567054075038	-1.6	1.5149589213362589	5	469.472905956941	990.5976665276118	374.4212751881052	-2.0	-0.0001728107155674386	177	0.12994350282485875	0.14124293785310735	0.24858757062146894	-2.0	-0.0001728107155674386	0.3050847457627119	0.5772120665971957	ok
hc_g15252__aa2c027a.pdb	hc	10856.78231728992	3976.180399776861	2825.620401327446	1590.287423338246	0.3662393040196277	-1.3125502714001671	-1.3	1.492108563548037	3	584.6245350168222	1095.3872140803626	109.30887425291354	2.0	0.00018421664371172928	166	0.13855421686746988	0.12650602409638553	0.3072289156626506	2.0	0.00018421664371172928	0.1746987951807229	0.5240760999625026	ok
hc_g15253__33eb8bcf.pdb	hc	11204.920471417656	3515.0816806459425	2670.5024661537195	1835.5701878042644	0.31370875764914835	-1.533774061511514	-1.3	1.519136435161214	7	376.40731567108054	752.3790245666873	244.71793551099722	2.0	0.00017849301162839565	170	0.1411764705882353	0.12941176470588237	0.27647058823529413	2.0	0.00017849301162839565	0.16470588235294117	0.5173335762436545	ok
hc_g15265__42693379.pdb	hc	10656.096786316737	3374.019260585777	1790.5667776806545	3163.662136079904	0.31662806074718486	-1.6586243106721639	-3.2	1.6174636043545854	6	512.9652301643667	1567.955298088662	128.6803791430528	-12.0	-0.0011261158978406558	182	0.12087912087912088	0.18681318681318682	0.2857142857142857	-12.0	-0.0011261158978406558	0.13186813186813187	0.5483015472262559	ok
hc_g15266__4b796070.pdb	hc	10024.886432583593	3085.0207691148867	1704.9724711306071	2654.783826902702	0.30773623121432425	-1.6136700872773209	-3.2	1.614427454474644	7	381.7498431150699	805.3652385155597	91.50677883054904	-6.0	-0.000598510520827286	175	0.12571428571428572	0.16	0.2857142857142857	-6.0	-0.000598510520827286	0.19428571428571428	0.39388456842763825	ok
hc_g15478__1e17b65f.pdb	hc	10291.58967859038	2962.8382938249742	2155.671219515835	2221.7108540513645	0.2878892752582795	-1.7313211973675755	-1.6	1.5841042375595495	5	375.6354218469752	497.4560556846321	154.45182389965015	-4.0	-0.0003886668750816222	175	0.13142857142857142	0.14857142857142858	0.24	-3.0	-0.00029150015631121667	0.44	0.780351211465133	ok
hc_g15479__deaa2750.pdb	hc	9949.488895799335	2389.9266516937555	2094.9969361410094	2148.5704164878543	0.2402059720577989	-1.9907216803226337	-1.6	1.6442752077063305	8	195.22643842827807	559.8843596903979	116.20172063027377	0.0	0.0	171	0.12280701754385964	0.12280701754385964	0.23391812865497075	0.0	0.0	0.1695906432748538	0.5423199687218957	ok
hc_g15970__98a027bc.pdb	hc	13218.462012495811	4263.849739730264	3315.085830097086	2586.8935620255784	0.3225677643661962	-1.5498825786041166	-1.3	1.6947926151336887	4	692.1378029113761	1573.1768735516405	127.91971415307093	1.0	7.565176637453509e-05	217	0.1382488479262673	0.1382488479262673	0.2764976958525346	0.0	0.0	0.10138248847926268	0.3700558442210792	ok
hc_g15971__099ed8ce.pdb	hc	12826.8116068649	3847.5066703006933	3402.4937815307917	2760.640439625055	0.29995814924431496	-1.9918320447765578	-2.4000000000000004	1.5047826661003152	5	403.5990394330487	965.9432151915427	192.55459263256728	0.0	0.0	205	0.14634146341463414	0.14634146341463414	0.23902439024390243	0.0	0.0	0.14146341463414633	0.5790331304881892	ok
hc_g15972__7a7fa186.pdb	hc	10175.09941521913	1975.063970633672	2449.0749809451713	2403.2884974398658	0.19410758460792268	-2.2624923453648993	-3.2	1.7240763610340488	3	534.7044014946742	948.8355215937507	46.14707062471164	0.0	0.0	183	0.13114754098360656	0.13114754098360656	0.22404371584699453	0.0	0.0	0.06557377049180328	0.4040863524905239	ok
hc_g15974__8e851baa.pdb	hc	10423.048908822188	3151.4416748435297	1833.5278727440707	3178.8130389969774	0.3023531504468058	-1.5846393083812202	-1.6	1.5697101184305622	4	566.0434213620846	953.7716979735538	78.44278095568545	-12.0	-0.0011512946072663119	160	0.11875	0.1875	0.275	-11.0	-0.0010553533899941192	0.1375	0.45354268189228486	ok
hc_g15975__fa078bce.pdb	hc	14277.035156124057	4333.576892306828	4029.0464958053667	2278.2798154888774	0.3035347917069437	-1.645267269548252	-1.6	1.4727683433563434	4	657.3053514274088	1489.6819941206822	563.2292822971802	5.0	0.0003502127679397972	208	0.15384615384615385	0.125	0.28846153846153844	6.0	0.0004202553215277566	0.125	0.4683836887881381	ok
hc_g15976__f74d9809.pdb	hc	18955.34163954402	4228.321031274272	5688.676078802909	4265.28074976865	0.22306751899703486	-2.164217816968553	-3.2	1.5729775353406954	10	300.34896131982475	833.395346157582	707.646784156043	6.0	0.000316533466613073	330	0.16666666666666666	0.14545454545454545	0.2696969696969697	7.0	0.0003692890443819185	0.11818181818181818	0.7725492829815152	ok
hc_g15977__c6f4df43.pdb	hc	12184.586882478767	4108.778662904761	3278.806627403584	2277.7598192104106	0.3372111588627692	-1.717788728190216	-1.6	1.5684308042048452	6	454.24484580886696	1008.4909839466745	281.89170959175715	-1.0	-8.207089905017489e-05	187	0.1497326203208556	0.15508021390374332	0.24598930481283424	-1.0	-8.207089905017489e-05	0.1925133689839572	0.5100862254629195	ok
hc_g16009__de08cd6d.pdb	hc	14867.456364407728	3510.821054631976	4168.862111970089	3036.519310206875	0.236141339081834	-1.9619740791767097	-3.5	1.8041681589645449	6	295.8889471668526	636.2578496639826	334.2533930944414	2.0	0.00013452200235057987	218	0.1651376146788991	0.1559633027522936	0.24311926605504589	2.0	0.00013452200235057987	0.1834862385321101	0.46163072740654026	ok
hc_g16010__3ccc8a6a.pdb	hc	13478.344481935927	3562.1558196416386	3406.2326117710304	2367.8130757528975	0.2642873406608463	-1.6243954248973904	-1.3	1.5031525443681102	5	296.8566977438562	691.3448185915788	507.3982518468703	2.0	0.00014838617626077586	204	0.14215686274509803	0.1323529411764706	0.23529411764705882	2.0	0.00014838617626077586	0.10784313725490197	0.4973103843968591	ok
hc_g16017__de0e2f3f.pdb	hc	10124.57727590877	3540.3678936228566	2347.0716597774513	1395.5641155828205	0.3496805641502773	-1.590601676315746	-1.3	1.6792606345891092	4	375.20491753686815	457.1854634569845	233.2246543978105	6.0	0.0005926173346789381	158	0.13291139240506328	0.10126582278481013	0.2088607594936709	5.0	0.0004938477788991152	0.1518987341772152	0.46897041587876204	ok
hc_g16027__fc6bff5c.pdb	hc	11181.644435248443	3624.96965385419	2195.7345688111127	1921.138346394984	0.32418931534140194	-1.5523630204765562	-1.3	1.6085812608365233	6	402.7737133764429	723.4710993569504	70.41882859511831	-5.0	-0.00044716141967797294	173	0.10404624277456648	0.12716763005780346	0.2832369942196532	-4.0	-0.0003577291357423784	0.23121387283236994	0.7592611639100284	ok
hc_g16031__a3498c7b.pdb	hc	10187.97854836818	2520.730825032278	1810.4077311358872	2829.1501066713495	0.24742207819391474	-1.8837497480183865	-1.6	1.5948671203083333	2	945.1836408454881	1824.0422564266387	119.57928951921052	-12.0	-0.0011778587816051156	170	0.11176470588235295	0.18235294117647058	0.27058823529411763	-12.0	-0.0011778587816051156	0.23529411764705882	0.6763773477410315	ok
hc_g16032__124f11e9.pdb	hc	11279.133735415242	3339.2688534642625	2943.6081870590233	1996.7244555613815	0.29605720898399535	-1.6371282616299558	-1.6	1.5839900551424184	6	323.0285779589755	517.5074155982559	176.8853031117451	1.0	8.86592909932533e-05	181	0.15469613259668508	0.14917127071823205	0.24861878453038674	1.0	8.86592909932533e-05	0.08839779005524862	0.701882086309308	ok
hc_g16036__5432b556.pdb	hc	14387.031073417991	3794.0027546079605	3414.925486922983	3605.0882316037596	0.2637099159129433	-2.0643665249631873	-1.6	1.759274933222291	8	286.8694405627669	808.4673336988103	279.6905806607809	-8.0	-0.0005560563509716119	240	0.12916666666666668	0.1625	0.225	-8.0	-0.0005560563509716119	0.23333333333333334	0.5267716485813717	ok
hc_g16067__cb696fc0.pdb	hc	15076.343266296943	4223.7669851201945	3390.6644248139282	2774.737458152574	0.2801585842478391	-1.553520273584316	-1.3	1.4969444866448984	7	412.51035797034694	926.5641706037912	232.5848399994256	1.0	6.632908141827023e-05	222	0.14414414414414414	0.13963963963963963	0.25225225225225223	1.0	6.632908141827023e-05	0.3333333333333333	0.6453889048640135	ok
hc_g16068__70c7d13e.pdb	hc	17745.820122974823	6729.895920524752	3785.848222475598	2659.81314208246	0.3792383712833772	-1.2604263269701486	-1.3	1.2512163233884563	3	1656.1262771535357	2941.426114744271	284.06405327087896	2.0	0.00011270259622493737	248	0.14112903225806453	0.13306451612903225	0.24193548387096775	2.0	0.00011270259622493737	0.29435483870967744	0.6658118723386244	ok
hc_g16070__f017b430.pdb	hc	15650.5892916638	4668.2240779209515	3820.466131773457	2539.109068629241	0.298277846982251	-1.7407306924794768	-1.3	1.3437233831216802	5	568.9858472773041	1022.9167033766105	135.2584002616297	4.0	0.00025558143054271943	224	0.15178571428571427	0.13392857142857142	0.22321428571428573	4.0	0.00025558143054271943	0.24107142857142858	0.7142265169248699	ok
hc_g16071__bedaed2c.pdb	hc	15068.659621580573	4774.412363926357	3814.9404867491457	3340.4437642933417	0.316843865600938	-1.6777159099959018	-1.6	1.3640769827474681	6	568.6353606254522	1932.0605979005477	264.9187706868326	-2.0	-0.0001327258064237977	191	0.15706806282722513	0.16753926701570682	0.2356020942408377	-2.0	-0.0001327258064237977	0.2617801047120419	0.589898847659756	ok
hc_g16072__fef53147.pdb	hc	14192.836073597067	3407.7694017684357	4206.663092993521	1995.019528973274	0.24010489405340973	-1.921320376700858	-1.6	1.172533209293838	8	337.4446091997057	947.7831334192164	334.21945787312063	18.0	0.00126824546599854	200	0.195	0.105	0.215	18.0	0.00126824546599854	0.185	0.5831508568824767	ok
hc_g16073__f7f9db03.pdb	hc	11555.276163735023	2991.9415566034672	2910.6905294764315	2187.760743991687	0.25892427962849995	-1.5547741510305162	-1.6	1.3956131040917015	5	436.45630220962755	783.6419940072403	69.51751469001829	3.0	0.0002596216617838329	182	0.15934065934065933	0.14285714285714285	0.2692307692307692	3.0	0.0002596216617838329	0.14835164835164835	0.5480782336889156	ok
hc_g16075__4e11d86a.pdb	hc	11835.415058031393	3357.704647456076	3558.5379766268675	1808.4286622766783	0.2836997799394937	-1.5952788376371032	-1.6	1.6033362119394097	6	245.8576041493573	424.74478431465764	198.93448785767404	12.0	0.0010139061402715168	189	0.17989417989417988	0.1164021164021164	0.2751322751322751	12.0	0.0010139061402715168	0.13756613756613756	0.6133045325337672	ok
hc_g16079__8ad2ff87.pdb	hc	15230.921005663007	3357.7292767115223	5361.366873231707	2522.8628114026997	0.22045477587751164	-2.003004485699616	-3.35	1.100212426356759	5	334.4350410345985	635.6492339140624	1174.8843929005582	14.0	0.0009191827595189195	207	0.20772946859903382	0.14009661835748793	0.2560386473429952	14.0	0.0009191827595189195	0.06280193236714976	0.5955550854911947	ok
hc_g16090__f86c261e.pdb	hc	22899.67041498924	7023.617495297168	6414.057269745323	4485.623637363404	0.3067126018852996	-1.7292241233163976	-3.5	1.5619545170121527	7	489.1039127744915	816.2745328235405	385.82942313159765	-1.0	-4.366875076706076e-05	304	0.1611842105263158	0.16447368421052633	0.26973684210526316	-1.0	-4.366875076706076e-05	0.26973684210526316	0.7489294633544185	ok
hc_g16170__8b53570e.pdb	hc	15646.039986996017	3944.854955500185	4778.318607559593	3355.0829582520387	0.2521312075629933	-2.138135988739525	-1.6	1.6607745597593422	6	454.59003383893315	1114.3951703162484	263.16730120892083	0.0	0.0	287	0.156794425087108	0.15331010452961671	0.1916376306620209	1.0	6.391393610339331e-05	0.07665505226480836	0.5581047182923715	ok
hc_g16247__ce583e17.pdb	hc	17402.09476286837	5024.173820361919	4630.68239739639	2800.0678090608512	0.2887108643427355	-1.4601100364969302	-1.4500000000000002	1.7189114946515835	10	344.36477077460256	543.2307367398118	230.45955262823034	12.0	0.0006895721557386836	244	0.1721311475409836	0.11475409836065574	0.2581967213114754	14.0	0.0008045008483617976	0.1598360655737705	0.6805751063034818	ok
hc_g16265__4cd54291.pdb	hc	15217.674445759636	5046.628363246305	2846.127476430342	2375.518822779906	0.331629407714957	-1.242382946418469	-0.8	1.5709592716318248	7	389.27062664369595	870.2215553210222	255.17630801867134	1.0	6.571306302840822e-05	233	0.11587982832618025	0.1072961373390558	0.2875536480686695	2.0	0.00013142612605681643	0.15450643776824036	0.579177321395074	ok
hc_g16266__80887a92.pdb	hc	10372.716256042084	3746.301857042344	2487.1109834767867	2172.2068536644224	0.36116883606645767	-1.5016578876910056	-1.3	1.6606368547558548	5	504.6453041246762	736.3083961027178	123.09026452554352	-3.0	-0.0002892202896471314	176	0.14204545454545456	0.1534090909090909	0.25	-2.0	-0.00019281352643142093	0.2727272727272727	0.5814116367597714	ok
hc_g16268__9bb1c45c.pdb	hc	10850.491194263941	4431.610747006125	1601.62362626688	2668.3502608196363	0.40842489687000294	-1.1137124684232862	-1.3	1.507095260390124	5	627.0091572427207	1332.7655400593164	502.3541527478136	-9.0	-0.0008294555369767781	186	0.0967741935483871	0.14516129032258066	0.27956989247311825	-9.0	-0.0008294555369767781	0.12903225806451613	0.6037653195556942	ok
hc_g1626a__30551239.pdb	hc	10452.579211227858	3437.1038817078324	2324.959123832787	923.1747774920332	0.3288283027805994	-0.8469004401032204	-0.8	1.1811155239521824	3	439.10302475604294	456.85142496216747	144.41962139303624	5.0	0.00047835083561281646	75	0.14666666666666667	0.08	0.16	5.0	0.00047835083561281646	0.0	nan	ok
hc_g16273__fc456f94.pdb	hc	14678.908237342064	4087.9652933861817	3756.3988392832885	2737.62145527298	0.2784924619248384	-1.8194617547761025	-1.4500000000000002	1.718787103334771	7	408.83355665005627	756.1212938821159	333.1795214979508	2.0	0.00013624991502516153	267	0.14232209737827714	0.1348314606741573	0.1947565543071161	2.0	0.00013624991502516153	0.0898876404494382	0.5569184535338156	ok
hc_g16437__63f3af91.pdb	hc	12458.075793278782	4492.198327382491	2529.616559549878	2342.016114412187	0.36058524622286076	-1.5101298279836735	-1.3	1.5445110612008	6	630.6585254435852	1258.8145243334486	91.91332267134126	-3.0	-0.00024080765358792572	185	0.11891891891891893	0.12972972972972974	0.2594594594594595	-2.0	-0.00016053843572528382	0.2648648648648649	0.5194428389842737	ok
hc_g16522__47834036.pdb	hc	12905.362319834629	3760.5428049038346	3635.2963854791574	2589.647727380073	0.29139381845360096	-1.639720691526518	-1.3	1.655717399358238	5	446.77968156937334	985.357239852122	119.14185285003194	5.0	0.0003874358484546655	197	0.15736040609137056	0.1319796954314721	0.26903553299492383	5.0	0.0003874358484546655	0.233502538071066	0.6233050484277518	ok
hc_g16653__b98c341a.pdb	hc	12843.666389609016	3333.2183001188864	3314.6431194134634	2736.226323657424	0.25952233567944266	-1.736301550712476	-1.6	1.6854334613839677	7	331.2116482358547	673.5612575679199	155.9139754474776	2.0	0.00015571877525704587	185	0.16216216216216217	0.15135135135135136	0.2594594594594595	2.0	0.00015571877525704587	0.0	0.3414021807668294	ok
hc_g16656__f2a67d7c.pdb	hc	10118.616474228698	3214.2791224722782	2185.7053387798733	2207.5883768555186	0.3176599420146804	-1.5201134315525542	-1.6	1.5858476761946652	3	620.9109968103438	1128.6856169446567	66.68653494161146	-2.0	-0.00019765548038052822	173	0.13872832369942195	0.14450867052023122	0.2658959537572254	-1.0	-9.882774019026411e-05	0.06358381502890173	0.3772921007000207	ok
hc_g16658__07a7645d.pdb	hc	10933.216488826616	3336.407700250694	1926.543459601496	3309.93464011818	0.3051625021475054	-1.638620714718065	-2.4000000000000004	1.6917733496651415	6	317.85322514221775	543.4493258328603	208.93693474022126	-9.0	-0.0008231795290249398	187	0.13368983957219252	0.18181818181818182	0.2620320855614973	-9.0	-0.0008231795290249398	0.1443850267379679	0.5712394205793895	ok
hc_g16660__6f855f38.pdb	hc	13081.589423451655	3974.5936115250224	3530.738220677928	2738.9550367353154	0.30383109290983257	-1.7686148562410964	-1.3	1.6780144848229064	5	569.6876250165845	1690.8201897749834	264.56184404942553	3.0	0.00022932993101142845	199	0.15577889447236182	0.1407035175879397	0.24120603015075376	3.0	0.00022932993101142845	0.1407035175879397	0.8876663178695636	ok
hc_g16661__05ca07d8.pdb	hc	11744.993286843255	2614.016578672408	3579.6799722461187	2874.8448946633025	0.22256433144160498	-2.1816382705822965	-1.6	1.5916795057463209	4	279.46211652732694	438.7536033930831	371.0103939941874	0.0	0.0	187	0.17647058823529413	0.1711229946524064	0.18716577540106952	1.0	8.514266254372409e-05	0.20320855614973263	0.723645064278301	ok
hc_g16967__29463568.pdb	hc	12619.65439430064	2940.4745661328307	3295.474444522534	3442.4567300330464	0.23300753525079296	-2.2606336800656512	-3.5	1.641026485828439	5	308.2669845885022	670.0058313042762	294.1339668269911	-1.0	-7.924147276581724e-05	208	0.18269230769230768	0.19230769230769232	0.20673076923076922	-2.0	-0.00015848294553163448	0.19230769230769232	0.6625894364137394	ok
hc_g16968__6d39a571.pdb	hc	13099.656170468255	3350.2888632096615	2768.689063034285	2874.0477932416848	0.2557539541199961	-1.5639619878410884	-1.6	1.495388010717932	5	379.8683733865851	792.8670026022857	151.8607998788445	-2.0	-0.00015267576293405177	213	0.1596244131455399	0.1784037558685446	0.22535211267605634	-4.0	-0.00030535152586810355	0.19718309859154928	0.6937158029583738	ok
hc_g16969__255660eb.pdb	hc	9071.16984529531	6047.308830017884	734.9860321215236	785.6572874229389	0.666651483011783	0.5501454977451684	1.8	1.1384975224705731	4	1269.8036450704499	2209.054750552727	184.98325549389037	-4.0	-0.00044095745843349723	87	0.04597701149425287	0.09195402298850575	0.3333333333333333	-4.0	-0.00044095745843349723	0.0	0.33058775508853677	ok
hc_g17022__55f24929.pdb	hc	14990.359111984126	4471.0350153686995	3269.8345091148212	4354.9300896181385	0.2982607008923693	-1.768535150757498	-1.6	1.5877869631640351	3	901.7479716681319	1930.578951053029	154.5076546754226	-18.0	-0.0012007717670759336	225	0.11555555555555555	0.19555555555555557	0.24888888888888888	-18.0	-0.0012007717670759336	0.2311111111111111	0.6925698446621422	ok
hc_g17023__efd758e6.pdb	hc	9781.443905596398	2798.172403988075	1999.8012500694892	2238.773494382659	0.2860694628517081	-1.6784619580679523	-1.3	1.6255336663576514	5	258.6682402896336	425.2039069398892	137.06240246657543	-5.0	-0.0005111719750434063	171	0.11695906432748537	0.14619883040935672	0.23391812865497075	-5.0	-0.0005111719750434063	0.15204678362573099	0.5306303621113866	ok
hc_g17457__88255989.pdb	hc	11508.632948816392	3382.63829729099	2402.8003982979244	2202.055213910387	0.2939218161127363	-1.5104450699801866	-1.3	1.4900739368743767	5	501.4087914019512	1098.2647151539902	189.74803023579028	0.0	0.0	189	0.13227513227513227	0.12698412698412698	0.2275132275132275	1.0	8.689129320983734e-05	0.38095238095238093	0.4819160921479695	ok
hc_g17458__8f6aae29.pdb	hc	16334.833651369467	5913.637815325156	4656.885410019531	2334.863728326207	0.3620262037274786	-1.2684607926604352	-1.3	1.4354876286460112	6	631.2864844440558	1587.5752678418926	241.138537333845	14.0	0.0008570641304832804	223	0.17937219730941703	0.11659192825112108	0.27802690582959644	14.0	0.0008570641304832804	0.1031390134529148	0.5021072870942929	ok
hc_g17459__18d9e273.pdb	hc	10860.295379083254	3078.531972910687	2690.473709155641	2150.7956723581983	0.2834666890220949	-1.5326499914368144	-3.2	1.587032061022677	6	227.96982947729188	313.85682281253116	88.2052549321502	-1.0	-9.207852688113651e-05	169	0.14792899408284024	0.14792899408284024	0.28994082840236685	0.0	0.0	0.22485207100591717	0.6845919172673213	ok
hc_g17462__6c3f90aa.pdb	hc	19755.20655463769	7380.053799784578	4377.626830057093	3297.2952211461975	0.37357512711260676	-1.0275001822709895	-0.8	1.5485816531321217	9	639.1792967167172	1902.4334915401444	355.15927801024964	4.0	0.00020247826763729627	258	0.1511627906976744	0.13565891472868216	0.28294573643410853	4.0	0.00020247826763729627	0.32170542635658916	0.5946548832491388	ok
hc_g17464__86c25268.pdb	hc	14149.554869443487	4793.753504670478	3161.066859697601	2581.4793007251324	0.3387918241175752	-1.5223034398044033	-1.3	1.7266072637125647	3	1195.3453452024457	2141.938619145153	129.9707594362883	6.0	0.00042404160804784276	204	0.1568627450980392	0.12745098039215685	0.2696078431372549	6.0	0.00042404160804784276	0.28431372549019607	0.4863414750178763	ok
hc_g17517__c1bcee63.pdb	hc	13802.635984792318	4782.148064110636	3094.402401890743	1771.190391629566	0.3464662887132274	-1.5015088182708063	-1.3	1.6923345936033822	3	1138.6334304395825	3079.0455540407784	253.91268625929612	5.0	0.00036224964604652165	263	0.11787072243346007	0.09505703422053231	0.2813688212927757	6.0	0.00043469957525582597	0.04182509505703422	0.6985453777741968	ok
hc_g17648__ffad2035.pdb	hc	11649.793723678635	2606.7246951980505	3484.0067150433024	2177.041150942977	0.22375715459234155	-2.023963824695105	-3.2	1.5311279894590837	3	650.8418414381073	1007.0534408510799	144.09517014228135	2.0	0.00017167685947390866	194	0.15979381443298968	0.14948453608247422	0.27835051546391754	2.0	0.00017167685947390866	0.37628865979381443	0.5983485747600623	ok
hc_g18101__5d161c7d.pdb	hc	14462.157108303822	3177.6609910689094	3755.073339021698	3071.4020513017995	0.21972247758561364	-1.9598009353862078	-2.4000000000000004	1.5284486557370345	7	241.2891354912642	484.7929390936892	185.7661497990787	4.0	0.0002765839127624534	198	0.1717171717171717	0.15151515151515152	0.21212121212121213	4.0	0.0002765839127624534	0.1717171717171717	0.5432296533483704	ok
hc_g18437__288ab173.pdb	hc	12755.831319517778	3661.222126326374	3358.2161152901986	2270.7907840096213	0.2870234040116472	-1.6444392794834806	-1.6	1.5528438822528556	3	922.3628670744653	1400.4944254144855	184.16024513505477	2.0	0.00015679103540196455	210	0.14285714285714285	0.13333333333333333	0.2761904761904762	2.0	0.00015679103540196455	0.22857142857142856	0.5211834543252752	ok
hc_g18438__4563a1f2.pdb	hc	12412.063988551105	4303.6252603185785	3156.9601429497575	1887.4036729451996	0.3467292195954069	-1.4241637766665385	-1.3	1.5339942750387017	5	676.3607028441676	1929.4304389989888	171.6860305216184	5.0	0.000402833888434027	201	0.12935323383084577	0.1044776119402985	0.2835820895522388	5.0	0.000402833888434027	0.15422885572139303	0.5721273953802798	ok
hc_g18439__61871c75.pdb	hc	10448.510138990316	3868.2387648652366	2188.7137591616047	1720.178204246134	0.3702191712893376	-1.2014019052649496	-1.3	1.591084594916415	5	605.1982057821131	1312.2302552263855	165.15210731409505	0.0	0.0	181	0.11602209944751381	0.12154696132596685	0.26519337016574585	-1.0	-9.570742495318421e-05	0.14917127071823205	0.5350051711901919	ok
hc_g18440__b494b480.pdb	hc	11212.622468412294	3736.70105948626	2515.058654642047	1733.2173756966977	0.3332584388721844	-1.3184342667568065	-1.6	1.6243879794623433	6	386.6620184793455	804.1736296670401	171.96291198570927	7.0	0.0006242964141279252	195	0.13846153846153847	0.1076923076923077	0.28205128205128205	6.0	0.0005351112121096502	0.2564102564102564	0.5370925685807708	ok
hc_g18441__f92ae7ac.pdb	hc	12345.983750274692	4539.282301733744	1643.5380612624197	2910.4336490850415	0.3676727908890004	-1.277027787591323	-1.3	1.517259388160731	7	439.77818549838094	1751.02247320944	302.8941819105631	-16.0	-0.0012959680106207825	201	0.0945273631840796	0.1691542288557214	0.25870646766169153	-15.0	-0.0012149700099569835	0.22885572139303484	0.5365719236071217	ok
hc_g18442__08758ca1.pdb	hc	12867.566128048633	5089.959520659159	2107.895283741892	2711.172818684931	0.3955650563601224	-1.2445208079132102	-1.3	1.6537483095689651	8	412.7183490117807	821.75176353859	91.6436270435288	-9.0	-0.0006994329704964066	209	0.11004784688995216	0.15311004784688995	0.24880382775119617	-9.0	-0.0006994329704964066	0.2631578947368421	0.5834904197816224	ok
hc_g18443__f2f576da.pdb	hc	10351.249028823942	3756.8489467196473	1832.330691449257	1401.0979615479177	0.3629367756739673	-1.0218218798254954	-0.8	1.5483586637370097	3	1122.7798653530142	2964.206255742613	158.65248262075036	1.0	9.660669907712722e-05	166	0.10240963855421686	0.0963855421686747	0.29518072289156627	1.0	9.660669907712722e-05	0.25301204819277107	0.5945171531999217	ok
hc_g18444__25915f98.pdb	hc	11860.88516842583	4491.807042311489	2241.7211375564852	2252.9540216552414	0.37870757355183454	-0.9663253001469678	-0.8	1.604699342738557	4	718.1903627025382	2085.6367049173937	97.72810354061019	-3.0	-0.0002529322185823133	200	0.105	0.125	0.315	-4.0	-0.00033724295810975106	0.34	0.7930793664665217	ok
hc_g18447__205437c2.pdb	hc	12273.023298045408	3707.774554197295	2445.084069414225	2772.764146589866	0.3021076766625052	-1.5733868753052236	-1.3	1.3452197582436434	6	360.3581937634503	784.2507784763015	106.6587829286826	-8.0	-0.0006518361291853878	195	0.13333333333333333	0.17435897435897435	0.2	-8.0	-0.0006518361291853878	0.18461538461538463	0.6762627550401016	ok
hc_g18490__9e377111.pdb	hc	10129.978914115829	2720.315206813192	2636.4346116440797	1583.3633140348825	0.2685410532318594	-1.7758082357642702	-1.3	1.6892747495088882	5	368.3782156903728	1075.5200065629936	101.74976742909523	3.0	0.00029615066580440636	179	0.1340782122905028	0.11731843575418995	0.2346368715083799	3.0	0.00029615066580440636	0.24581005586592178	0.6003127011266763	ok
hc_g18498__47da5cde.pdb	hc	10843.682363736527	2947.313753894263	3063.267526386966	2320.7399179547565	0.27180008183849774	-1.7848653120749518	-3.5	1.7026960727371068	4	428.6079832496704	755.3663030483824	234.4044328532436	2.0	0.00018443919075759776	178	0.15730337078651685	0.1404494382022472	0.25842696629213485	3.0	0.00027665878613639664	0.1404494382022472	0.6184316757708485	ok
hc_g18499__88fe90e7.pdb	hc	12171.282847402053	3742.0963888246524	3013.76681952984	1984.2499206247621	0.3074529148440091	-1.6154695295692731	-1.6	1.6603139066066737	5	419.61491135241096	1235.5663408373932	74.20088799696163	4.0	0.00032864243236725005	211	0.13270142180094788	0.11374407582938388	0.2796208530805687	4.0	0.00032864243236725005	0.17535545023696683	0.5736762034809536	ok
hc_g18500__1323ebf1.pdb	hc	12550.682345513502	3324.67611923317	3673.9993785642423	2332.6269675222034	0.2649000291543227	-1.774743490258343	-3.2	1.7651059942151923	5	391.4866344219616	749.7989509250181	100.680916561102	5.0	0.00039838471426116145	216	0.1527777777777778	0.13425925925925927	0.26851851851851855	4.0	0.00031870777140892914	0.16666666666666666	0.7385101047285246	ok
hc_g18501__3bd7a594.pdb	hc	15174.787508715754	4963.087062924718	3497.236324381471	2441.3497108331776	0.3270613878496903	-1.5379883967362185	-1.6	1.5354377862428148	8	487.27729482483977	1452.5289099944205	391.26899754891946	3.0	0.00019769634324546075	237	0.1308016877637131	0.12236286919831224	0.27848101265822783	2.0	0.00013179756216364052	0.15611814345991562	0.5136723106639874	ok
hc_g18502__2be605b0.pdb	hc	11678.133848043031	3102.0362840649905	2641.462936627054	2431.083667304338	0.2656277385093352	-1.823095988765626	-1.6	1.7370050534968533	8	256.51774488878203	498.64653158385187	158.91503302052877	0.0	0.0	198	0.14646464646464646	0.1414141414141414	0.24242424242424243	1.0	8.56301197616069e-05	0.13636363636363635	0.6085311390495238	ok
hc_g18503__a25866a7.pdb	hc	11663.918730382882	2828.1305373176065	2735.597495764065	2698.967252510285	0.24246829926469915	-1.9040588374836913	-3.2	1.6189671173731792	7	354.7548223369591	892.608950997945	339.3128078177511	-4.0	-0.00034293791756115013	191	0.13612565445026178	0.1518324607329843	0.24607329842931938	-3.0	-0.0002572034381708626	0.193717277486911	0.42700870977466593	ok
hc_g18506__687b1943.pdb	hc	10488.497717213217	2402.8419982991445	2920.7386307082456	2532.740129258853	0.2290930563254751	-1.9529519732904723	-3.5	1.6400551037415025	6	232.9060621916868	400.987634610755	139.75258008790692	-3.0	-0.0002860276162406504	184	0.15760869565217392	0.16847826086956522	0.24456521739130435	-2.0	-0.00019068507749376695	0.1358695652173913	0.5365037241796978	ok
hc_g18507__dd9e6a4c.pdb	hc	15401.626093787676	4831.599366121695	3340.855344699842	2913.900783036449	0.3137070940886265	-1.4610200071969872	-1.3	1.510457726701644	8	368.2960213659853	1260.2275711696993	426.5486680208573	-3.0	-0.00019478462739788658	223	0.11210762331838565	0.12556053811659193	0.273542600896861	-3.0	-0.00019478462739788658	0.17040358744394618	0.5395302711363166	ok
hc_g18640__f0036fff.pdb	hc	14759.370862612446	5033.125394947963	4208.455957057892	2148.563351083688	0.34101219095304225	-1.4662110218386661	-1.3	1.6847827258125017	5	599.9684086389991	1267.228772615284	384.0224993743072	7.0	0.0004742749582729153	215	0.15813953488372093	0.11627906976744186	0.24186046511627907	9.0	0.000609782089208034	0.05116279069767442	0.35751001536177135	ok
hc_g18669__ad0a14df.pdb	hc	21029.92795488546	8158.441325877399	4259.444464595302	2701.5302023724535	0.3879443307356701	-1.0423692136095473	-1.3	1.149833372735068	11	507.1207309436937	1104.874125230123	251.92806906104758	5.0	0.0002377564017682928	339	0.12094395280235988	0.10619469026548672	0.2920353982300885	5.0	0.0002377564017682928	0.19174041297935104	0.634299644723385	ok
hc_g18670__50692ccf.pdb	hc	16134.412165849804	5285.797479684152	3571.823603128433	3574.4140933047934	0.3276101679658403	-1.6575555081513917	-2.4000000000000004	1.4609762455630633	9	409.2380411148504	634.5395788267388	212.32640165264803	-4.0	-0.000247917306120791	292	0.1404109589041096	0.1541095890410959	0.2534246575342466	-4.0	-0.000247917306120791	0.3219178082191781	0.6966707755308161	ok
hc_g18671__295c68f8.pdb	hc	16621.961123954614	4524.622666110145	3355.0831672741438	4041.1342282199325	0.2722075110372818	-1.7482583809503434	-3.2	1.5098188380913518	6	462.88169257452586	964.6128047696362	390.26704812894957	-8.0	-0.0004812909824744362	293	0.13310580204778158	0.16040955631399317	0.2627986348122867	-8.0	-0.0004812909824744362	0.32764505119453924	0.6853045059917262	ok
hc_g18673__d4270c85.pdb	hc	17387.814546471796	4831.396944642623	4629.16737171806	3106.8014912241983	0.27786108091559863	-1.8467980751394746	-3.2	1.5487857776831033	9	453.1712131201718	824.5373583011062	346.24951101023004	6.0	0.00034506924282887955	295	0.15254237288135594	0.13220338983050847	0.26440677966101694	6.0	0.00034506924282887955	0.33220338983050846	0.7438899802608024	ok
hc_g18674__8f5f3fb7.pdb	hc	16698.768842830985	5332.692397863729	3490.6401075802896	3325.7688025074303	0.3193464409295736	-1.479256529478641	-1.6	1.5237833167387866	8	474.55936907429736	1163.5052906468081	437.845878813536	1.0	5.9884654336616796e-05	296	0.13175675675675674	0.13175675675675674	0.2702702702702703	0.0	0.0	0.17905405405405406	0.5962460383413055	ok
hc_g18675__bf23b4f5.pdb	hc	19147.81419868852	5407.144663945068	4383.712528058626	4450.872100860874	0.28238965595955157	-1.6930660157804032	-1.6	1.5617220279283448	11	351.4909576460056	741.6940937910098	137.40941405782274	-3.0	-0.0001566758465937839	336	0.1488095238095238	0.16071428571428573	0.24404761904761904	-4.0	-0.00020890112879171189	0.19345238095238096	0.5760053013122786	ok
hc_g18676__f454e76b.pdb	hc	14964.54369191629	5118.492327958467	2468.017283200469	2973.4190252524604	0.3420413233664739	-1.32295248399196	-1.3	1.6001178104468654	9	421.41415156186406	981.9475110707415	186.20434876265728	-8.0	-0.0005345969890362596	254	0.1062992125984252	0.1377952755905512	0.2677165354330709	-8.0	-0.0005345969890362596	0.15748031496062992	0.5381927413261745	ok
hc_g18677__7448d73e.pdb	hc	18411.672575843753	4381.744283266413	5217.245014869889	4579.992011516127	0.2379873020887463	-1.8723138232864673	-2.4000000000000004	1.5118729130473139	6	385.93216401858916	765.2862663198052	558.4553161361102	-1.0	-5.431337081846693e-05	313	0.1597444089456869	0.16293929712460065	0.25878594249201275	-1.0	-5.431337081846693e-05	0.24920127795527156	0.5495694105823945	ok
hc_g18678__7e7232c2.pdb	hc	11601.56801333535	3275.149539705591	3104.9207592766943	2230.8051247817125	0.28230231775058257	-1.962300684504743	-1.6	1.3477928256833167	5	408.6121027310766	1022.440532341879	205.57342834279925	2.0	0.00017239049046655696	184	0.15217391304347827	0.14130434782608695	0.22282608695652173	2.0	0.00017239049046655696	0.17391304347826086	0.6599696012585924	ok
hc_g18679__109ecf92.pdb	hc	12580.23817359909	4012.309985522169	2785.806020416765	2005.4772940890819	0.31893752170307954	-1.5074499218400101	-1.3	1.656860469771123	5	420.5971253475592	949.2593812474852	153.12202944732147	4.0	0.00031795900401905005	188	0.14361702127659576	0.12234042553191489	0.25	4.0	0.00031795900401905005	0.23404255319148937	0.6031494565975339	ok
hc_g18680__ba5c19aa.pdb	hc	20099.21606708545	5997.362118706286	4993.977496838713	3935.8198237901242	0.29838786242651466	-1.6388961200697536	-1.6	1.67345553912307	4	1184.1078108934314	2346.7298364156914	148.71990063646936	2.0	9.950636847350516e-05	341	0.14076246334310852	0.1348973607038123	0.2785923753665689	2.0	9.950636847350516e-05	0.17888563049853373	0.688656712275741	ok
hc_g18681__a4465482.pdb	hc	18409.677200868784	6510.349651813758	3954.3490155745126	3510.0229432984643	0.3536373604370708	-1.1847239852744333	-1.3	1.6460354813749893	6	850.6649353945539	2478.059105643087	187.79197729756262	-3.0	-0.0001629577730922096	344	0.125	0.13372093023255813	0.29941860465116277	-3.0	-0.0001629577730922096	0.24127906976744187	0.7908290812408173	ok
hc_g18684__ed8cbf03.pdb	hc	12255.094333535631	3652.0018040110817	3673.832401895761	2218.376905725018	0.29799866933847324	-1.7999502135768675	-3.2	1.6325358034448332	6	256.40516877789577	414.5045657734383	346.7342163952157	9.0	0.0007343884718514014	191	0.18324607329842932	0.13612565445026178	0.24607329842931938	9.0	0.0007343884718514014	0.21465968586387435	0.5180128795500362	ok
hc_g18685__a37bdeaf.pdb	hc	14584.76792512187	4288.12100788631	3564.489866133271	2885.2119037644425	0.29401366068363255	-1.7641228336662496	-1.6	1.7150652235841894	5	441.24140474726465	1484.1879447795056	96.62792811863373	1.0	6.856468372578812e-05	205	0.14146341463414633	0.13658536585365855	0.24878048780487805	1.0	6.856468372578812e-05	0.24390243902439024	0.6689043281073536	ok
hc_g18685a__cdad901a.pdb	hc	11030.92026003604	4588.640678927267	2147.2601574231107	2146.871395720462	0.4159798612225917	-1.1773202457962417	-1.3	1.6154180376721505	6	560.2952426557889	1447.12392023771	185.42810121932973	0.0	0.0	186	0.13440860215053763	0.13440860215053763	0.25806451612903225	0.0	0.0	0.22043010752688172	0.5175929155732858	ok
hc_g18686__833838de.pdb	hc	13967.117716846518	4149.947685253889	3339.7577690855055	2448.707680116621	0.29712269699341093	-1.6015360412116468	-1.6	1.2079837912607219	6	407.49253953878434	722.2731417969588	297.9538235691766	3.0	0.00021479019943975507	200	0.145	0.13	0.25	3.0	0.00021479019943975507	0.265	0.6352744851191711	ok
hc_g18687__3b955686.pdb	hc	13590.669231094796	4084.0164160723252	4126.078241133595	1871.0744254784404	0.30050149456424796	-1.6416373682752325	-1.6	1.3493454128395508	4	676.6942286250189	1864.533298706329	249.00130709922905	12.0	0.0008829587267523647	198	0.17676767676767677	0.11616161616161616	0.23737373737373738	12.0	0.0008829587267523647	0.3333333333333333	0.5499812250494016	ok
hc_g18688__bdd12c94.pdb	hc	15753.39763081756	4536.692005959836	4603.804225209803	2853.4599340899495	0.2879818127033713	-1.650351172881753	-1.6	1.2707965295329833	7	343.3476927594271	940.1954137725351	215.47037537773676	8.0	0.0005078269581890076	211	0.18009478672985782	0.13744075829383887	0.23222748815165878	9.0	0.0005713053279626335	0.16587677725118483	0.7746797021426542	ok
hc_g18691__a26f4c9d.pdb	hc	15525.43996215897	4986.9149704706515	4444.8789214947965	2410.7893937411254	0.3212092528537382	-1.5319498460293746	-1.6	1.3215023124018697	5	590.2089683883896	1028.0147644990836	134.47344691285187	9.0	0.0005796937170177598	214	0.16822429906542055	0.1261682242990654	0.2757009345794392	9.0	0.0005796937170177598	0.18691588785046728	0.5030542443431357	ok
hc_g18692__a911b4d7.pdb	hc	13013.534280292195	3606.5079058469782	3708.723176765162	2264.3374956752655	0.2771351600701359	-1.5798426215021595	-1.3	1.2105945571566419	5	372.1430914763044	761.6291028316829	291.94149318441356	6.0	0.00046105845428066764	201	0.15920398009950248	0.12437810945273632	0.25870646766169153	7.0	0.0005379015299941122	0.32338308457711445	0.6098174248878101	ok
hc_g18692a__8a3bd4c0.pdb	hc	13437.692699199097	3988.531780910138	3878.0068546799207	2547.014663995071	0.2968167132701181	-1.7485851869828946	-1.6	1.6858525212375095	2	1189.9966986819343	1891.5161491356232	116.65992608336798	0.0	0.0	198	0.16161616161616163	0.15151515151515152	0.2676767676767677	2.0	0.0001488350749469961	0.21212121212121213	0.6588938620951738	ok
hc_g18693__f9a90692.pdb	hc	13402.530598301219	4151.667960611969	3005.5067886498873	2283.0384355253113	0.30976746743172484	-1.504077096795226	-1.6	1.4160751052982383	5	577.6958027162075	1475.7758723576133	324.5248228602114	1.0	7.461277500286035e-05	195	0.14358974358974358	0.13846153846153847	0.2564102564102564	1.0	7.461277500286035e-05	0.20512820512820512	0.47277549334275976	ok
hc_g18702__c206d3b9.pdb	hc	15448.521674198211	5797.095207589377	3225.437707515356	2452.682839878655	0.3752524241378747	-1.1319635766598062	-0.8	1.403752427232622	7	562.8595688586526	1233.6802279071849	182.2350749748885	-1.0	-6.473111285917917e-05	235	0.11914893617021277	0.11914893617021277	0.2680851063829787	0.0	0.0	0.16170212765957448	0.46693570915890725	ok
hc_g18703__35dac0bd.pdb	hc	18631.248720121934	7158.158656424276	4231.659880845209	2500.2429686719533	0.3842017657513956	-1.1741171261363552	-1.3	1.3832456910779163	10	535.5197176888196	1611.0937424490592	426.4008837186335	8.0	0.0004293861415397198	257	0.13618677042801555	0.10116731517509728	0.27626459143968873	9.0	0.0004830594092321848	0.14396887159533073	0.5098301204736463	ok
hc_g18704__4edd1cb6.pdb	hc	17152.772289966397	6623.911262975481	4949.462684078004	2412.8482013901835	0.3861714684366312	-0.8652001370334576	-0.8	1.3837667892970362	7	646.0039178428231	1462.6535756731582	486.8027635695045	11.0	0.0006412957517330599	250	0.164	0.12	0.312	11.0	0.0006412957517330599	0.328	0.7166646808038546	ok
hc_g18707__167447b3.pdb	hc	14630.286249727902	5135.8635828289425	4256.730317176843	1736.3850605680948	0.35104327387473094	-1.4487226201110892	-1.3	1.2885295451070187	3	1072.7455674541784	2926.573990503708	772.1393773389284	7.0	0.0004784595380100774	210	0.14761904761904762	0.10476190476190476	0.2714285714285714	9.0	0.0006151622631558138	0.22380952380952382	0.7862793204183642	ok
hc_g18710__c47962e3.pdb	hc	13210.279273488442	2679.5319891044455	3236.145059312684	2684.1244613531103	0.20283689191052665	-2.195887689430377	-3.2	1.4675164214282193	7	262.3570067118759	637.8277812252177	149.3145533054301	2.0	0.00015139725350195866	209	0.13875598086124402	0.1291866028708134	0.22966507177033493	2.0	0.00015139725350195866	0.23923444976076555	0.6162541316040209	ok
hc_g18713__f6c09265.pdb	hc	12527.501493657579	3470.9361520885755	3117.9200351037766	2110.618829352179	0.27706531536602413	-1.7148682278580571	-1.6	1.4897743340455842	5	477.53170593814303	1608.2068797595343	257.4187004323112	-2.0	-0.00015964875366509114	197	0.1319796954314721	0.14213197969543148	0.2639593908629442	-2.0	-0.00015964875366509114	0.3197969543147208	0.6193415239781624	ok
hc_g18714__bd86133b.pdb	hc	15435.627773133567	5678.116089493695	3433.1280624267542	2349.7902338752847	0.3678578009879664	-1.042777548940259	-1.3	1.352754648865403	9	382.46080943195193	751.1414826370434	226.58494787192748	4.0	0.00025914073977361567	210	0.14761904761904762	0.12380952380952381	0.28095238095238095	5.0	0.00032392592471701956	0.2761904761904762	0.6215680564412864	ok
hc_g18714a__c9b9abd2.pdb	hc	14835.980557100107	5174.518917774874	3855.509114631579	2116.709042956449	0.3487817268201047	-1.1424007609683828	-0.8	1.4695851659219075	6	558.3104469972741	1818.0602927898044	405.58558393173274	3.0	0.0002022111035029821	206	0.1407766990291262	0.12135922330097088	0.3106796116504854	4.0	0.00026961480467064283	0.2524271844660194	0.6531068453830152	ok
hc_g18861__2a130bab.pdb	hc	12198.956302833843	4360.32530469386	2223.186075164171	2396.0142141175966	0.35743429162714085	-1.3354211222854986	-1.3	1.447059778744776	7	343.06837711260107	649.6975091117986	109.81840932268564	-6.0	-0.0004918453555412922	178	0.11797752808988764	0.14606741573033707	0.2808988764044944	-5.0	-0.00040987112961774353	0.29213483146067415	0.5906893863214662	ok
hc_g18869__89ca733c.pdb	hc	13232.844165075061	3760.337692097924	3607.320526764077	2004.24332537477	0.28416700485466606	-1.8172544899293557	-1.4500000000000002	1.3750061146937071	6	427.7132830034072	757.0966234140652	220.55606279328265	5.0	0.0003778477202351032	192	0.14583333333333334	0.11458333333333333	0.2552083333333333	6.0	0.00045341726428212387	0.2864583333333333	0.5848699995651727	ok
hc_g18874__44d965ea.pdb	hc	10518.77448863629	2781.38014605437	2591.3284799590115	1473.934531436986	0.26442055099281464	-1.924134879191358	-1.3	1.4782606983077469	3	698.8448379258458	1092.5070502298033	175.69522118429137	5.0	0.0004753405451748806	168	0.13095238095238096	0.09523809523809523	0.21428571428571427	6.0	0.0005704086542098566	0.08928571428571429	0.5705164332917053	ok
hc_g18876__15770afa.pdb	hc	12467.808701377471	4736.589939040869	2096.9301619295197	1768.2827690998276	0.37990556740877485	-1.264988879710118	-1.3	1.3929344326370483	3	767.5923433912394	1601.3949694746264	242.69891506153832	-2.0	-0.00016041311251262908	186	0.10215053763440861	0.11290322580645161	0.26881720430107525	-2.0	-0.00016041311251262908	0.05913978494623656	0.3744185037820781	ok
hc_g18878__d72493ee.pdb	hc	12920.874821296376	3751.5120698593587	3551.3782298545384	2229.313091640314	0.29034505184401765	-1.9396642723297124	-1.6	1.6307558048760638	7	304.72235716312673	572.7154623584669	188.85249196323403	5.0	0.0003869707019960387	206	0.1650485436893204	0.14563106796116504	0.2621359223300971	4.0	0.000309576561596831	0.17475728155339806	0.5499210654315643	ok
hc_g19104__a7f2ea60.pdb	hc	15684.348240278261	5650.990432055922	3818.6475698345876	2207.800983066286	0.3602948841408577	-1.2650718466611726	-1.6	1.7235552465207378	9	325.4895400009666	780.7466990640265	177.7100539354344	6.0	0.0003825469766471821	229	0.1572052401746725	0.13100436681222707	0.29694323144104806	6.0	0.0003825469766471821	0.15283842794759825	0.5024194905991787	ok
hc_g19106__729d6e38.pdb	hc	12666.582967639204	5050.5024226277055	2029.0162972702558	1697.2176806783712	0.3987265101828025	-1.1370349727028919	-1.3	1.3784921087802673	5	547.6156789894619	1262.232652818169	234.66309539359378	-2.0	-0.00015789578018867703	186	0.10215053763440861	0.11290322580645161	0.26881720430107525	-2.0	-0.00015789578018867703	0.11827956989247312	0.4141964438180277	ok
hc_g19108__4788df0a.pdb	hc	10556.443704974954	2827.8103844560364	2572.918041708798	1476.2750778295037	0.2678752867429558	-1.9079366254419472	-1.3	1.464879411567799	3	694.5940198369063	1076.7660424063286	149.67695447897177	5.0	0.0004736443578668109	168	0.13095238095238096	0.09523809523809523	0.21428571428571427	6.0	0.0005683732294401731	0.08928571428571429	0.5705164332917053	ok
hc_g19121__484bcfbe.pdb	hc	12195.496886479432	4218.769453648711	2072.2233614612564	2407.7426862989682	0.3459284597354832	-1.3163502883836848	-1.3	1.5522629728537964	10	301.2818460727929	667.0339194493971	129.13487729256502	-7.0	-0.0005739823530897349	182	0.10989010989010989	0.14285714285714285	0.27472527472527475	-6.0	-0.0004919848740769157	0.34615384615384615	0.5906893863214662	ok
hc_g2044__fb1642e9.pdb	hc	11568.102463136996	2634.1107039422354	2863.55465027668	2451.307201326163	0.2277046483929506	-2.0278928176367086	-1.6	1.6584994619645077	4	474.9949189299674	1441.800798981279	154.64258095468588	-3.0	-0.0002593338025453892	190	0.13157894736842105	0.14736842105263157	0.22631578947368422	-3.0	-0.0002593338025453892	0.14210526315789473	0.7455430653990818	ok
hc_g2045__458bdb92.pdb	hc	14470.014379786897	3351.798791887586	2942.5034146934604	4427.965884720858	0.23163755777393696	-1.9628419131410098	-2.4000000000000004	1.6139944516250693	6	331.2381558321147	486.45011684392995	262.1234215736909	-17.0	-0.001174843338355436	232	0.125	0.1853448275862069	0.2543103448275862	-14.0	-0.0009675180433515355	0.1939655172413793	0.6110381798921417	ok
hc_g2046__efdc6569.pdb	hc	13183.522816721457	3447.9788612461834	3093.832378374145	2954.575628404283	0.2615369889505485	-1.9343976877308597	-3.2	1.556414038765592	5	469.5180672729124	858.760104849593	216.55402810607552	-7.0	-0.0005309658197823633	209	0.14832535885167464	0.1722488038277512	0.2631578947368421	-5.0	-0.00037926129984454523	0.2822966507177033	0.7840223679562297	ok
hc_g2048__9deea4fd.pdb	hc	9702.284462469315	3140.0903631309084	1861.121277584084	1881.089685921215	0.32364443397609144	-1.5350779932124443	-1.3	1.7070933099865548	4	646.5440754723381	1102.50988233661	156.29825605435917	-5.0	-0.0005153425483803488	155	0.10967741935483871	0.14193548387096774	0.25161290322580643	-5.0	-0.0005153425483803488	0.21935483870967742	0.4780968317994292	ok
hc_g2049__9fcaf00b.pdb	hc	12371.257564437768	4298.9789582527055	2436.752475552726	2817.150033428373	0.34749732885769724	-1.5570992219762307	-1.6	1.652111442298604	3	948.2099621880835	2227.7393391080595	118.78460496380887	-13.0	-0.0010508228393344267	194	0.11855670103092783	0.18041237113402062	0.27835051546391754	-12.0	-0.0009699903132317785	0.29381443298969073	0.5932757378151704	ok
hc_g2050__fdcb5559.pdb	hc	13310.571367411696	5039.70931094771	3357.879284099246	1901.1018382966502	0.37862456628168817	-0.9763294459229108	-0.8	1.5747598055632053	3	1257.8473736507792	2290.398542328648	458.2520069742697	7.0	0.0005258977850596344	194	0.14948453608247422	0.1134020618556701	0.35051546391752575	7.0	0.0005258977850596344	0.20103092783505155	0.6422621743513316	ok
hc_g2079__3f8b016b.pdb	hc	14684.449172323319	4281.697920732529	3355.8467471662548	3311.722776734591	0.2915804243309656	-1.7280547063193084	-1.6	1.6499976117061759	5	576.2031440927121	731.269812085515	338.5626605629159	-3.0	-0.00020429775504649393	220	0.15	0.16818181818181818	0.24545454545454545	-4.0	-0.0002723970067286586	0.17272727272727273	0.5136507595321346	ok
hc_g2080__f9954458.pdb	hc	10808.623098658227	2889.5971533364736	3735.4767406431683	2079.1648730347674	0.26734183687977664	-2.1436899049636984	-3.2	1.6103478584719975	5	360.576518059019	588.2162945687217	170.92294913663255	3.0	0.00027755616720250123	172	0.1744186046511628	0.1569767441860465	0.22093023255813954	3.0	0.00027755616720250123	0.31976744186046513	0.6443863935412489	ok
hc_g2275__745a0c2f.pdb	hc	12404.615756729134	3656.7075210371913	3118.769526410477	2686.3415847391007	0.29478603712924656	-1.858213020850362	-3.2	1.6803064346188477	5	505.1825131142361	824.1014106399382	116.61032911290673	-2.0	-0.00016123030646193612	199	0.1457286432160804	0.16080402010050251	0.2562814070351759	-3.0	-0.00024184545969290418	0.05527638190954774	0.5123208729805154	ok
hc_g2566__fc314df3.pdb	hc	10675.73917139547	3662.5372442577	1832.2430321534841	2299.2594976534597	0.34307106847187563	-1.6688673904115692	-1.6	1.6573068508479543	6	507.78586288898487	1663.056684468601	256.76575014565134	-6.0	-0.0005620219737174148	166	0.10843373493975904	0.15060240963855423	0.2289156626506024	-7.0	-0.0006556923026703172	0.15060240963855423	0.5668603708792371	ok
hc_g2659__517dfa7f.pdb	hc	14425.279518440984	4102.345173720688	3819.807299796596	2402.463078994769	0.2843858358845895	-1.784843650806529	-1.6	1.2625674523741475	5	416.77865997788706	842.0033149797623	270.5208259432207	7.0	0.0004852592278056964	200	0.155	0.12	0.225	7.0	0.0004852592278056964	0.205	0.6910073785745036	ok
hc_g2698__e088bb46.pdb	hc	9554.756997127572	3093.2422506843604	2636.8304200685952	1672.9091225787051	0.3237384531719934	-1.6933381904696645	-1.3	1.8105279135890158	6	368.70134519689844	1285.0657429805444	247.68513485798448	5.0	0.0005232995461321665	173	0.15606936416184972	0.11560693641618497	0.24277456647398843	7.0	0.0007326193645850331	0.19653179190751446	0.6094781684649467	ok
hc_g2699__04e372a0.pdb	hc	13302.617463203516	4307.3342958483445	3078.0942637266835	2545.4038933107026	0.32379599787507224	-1.4608461809928168	-1.6	1.695039791419037	5	521.5081405090357	861.7821369934353	152.5789434669745	-3.0	-0.00022551952713804825	210	0.1523809523809524	0.1523809523809524	0.20952380952380953	0.0	0.0	0.06190476190476191	0.46944365801674176	ok
hc_g2701__41b215e4.pdb	hc	10759.558988089939	3288.0496212629278	2075.1160418809245	3038.693015780545	0.3055933449412344	-1.3923501082978758	-1.3	1.6971394653167131	5	536.3492018965278	1377.189631493254	9.834248548623394	-11.0	-0.0010223467348593202	194	0.13917525773195877	0.18041237113402062	0.26288659793814434	-8.0	-0.0007435248980795056	0.05670103092783505	0.3576925661702494	ok
hc_g2703__1af5cbc1.pdb	hc	10292.676402398007	3040.8984078072426	2201.8538124256575	2582.409886671329	0.2954429235819333	-1.8284808874902203	-1.6	1.66271683299916	6	359.59052742237367	1176.7388397902623	158.16849315215447	-6.0	-0.0005829387581447824	169	0.1301775147928994	0.17159763313609466	0.23076923076923078	-7.0	-0.0006800952178355794	0.0650887573964497	0.36688084510940455	ok
hc_g271__e8ca074b.pdb	hc	10241.039436891293	2255.136715529255	3448.6628603380445	1916.2459061474844	0.22020584232940035	-2.2409153773064308	-3.5	1.6129557536554893	6	261.6215890635363	506.8382687994031	136.33337465226154	4.0	0.0003905853526538333	166	0.1686746987951807	0.15060240963855423	0.22289156626506024	3.0	0.000292939014490375	0.22289156626506024	0.6819013630260273	ok
hc_g272__4303c9a7.pdb	hc	6183.468728219426	2722.947799529604	1006.7518126319542	1229.7875359291018	0.44035927393032936	-1.0163819753044658	-1.1	1.8310575157601199	2	809.5330759395018	1386.299144141863	70.85914092702549	-5.0	-0.0008086076310504421	71	0.11267605633802817	0.18309859154929578	0.22535211267605634	-5.0	-0.0008086076310504421	0.30985915492957744	0.6656638099417451	ok
hc_g273__26933923.pdb	hc	10010.69835389155	3330.428645800062	2475.569204058584	1928.8509898731788	0.3326869443134698	-1.6399263029713784	-1.6	1.6146858396378665	3	932.27773967544	1491.766899502947	159.02432080468205	0.0	0.0	163	0.13496932515337423	0.1411042944785276	0.25766871165644173	-1.0	-9.989313079354357e-05	0.2331288343558282	0.6901336349705575	ok
hc_g2840__9c577325.pdb	hc	33923.339392879585	8338.775903509508	9261.97468085554	6387.706396664444	0.24581235375842136	-1.8534043587301159	-2.4000000000000004	1.5895439687558195	16	344.44860624897046	1246.7147184502887	1180.196660486059	3.0	8.843468991232897e-05	519	0.15028901734104047	0.14450867052023122	0.23892100192678228	3.0	8.843468991232897e-05	0.2524084778420039	0.6534735070926124	ok
hc_g3019__3f58bf7f.pdb	hc	9629.441333759973	3083.370552632215	1866.5335952492374	1919.378288051421	0.3202024339482904	-1.4868952042782102	-1.3	1.623010628599945	6	414.1807193140631	1024.9920384069333	148.54252954684756	-2.0	-0.00020769636894595083	167	0.10778443113772455	0.12574850299401197	0.281437125748503	-3.0	-0.0003115445534189262	0.2155688622754491	0.6325821594129072	ok
hc_g3020__55a48604.pdb	hc	10463.471552534065	3013.7342467086755	2741.808351950868	2050.060044036579	0.2880243169370306	-1.7232208947586112	-1.3	1.5816914047250479	6	364.5780531877943	766.3179006659491	227.366285638935	0.0	0.0	171	0.13450292397660818	0.13450292397660818	0.22807017543859648	0.0	0.0	0.13450292397660818	0.42960171670373826	ok
hc_g3022__2d009bcd.pdb	hc	13341.140556964772	4926.158702502734	3526.908913549482	1708.1223408896144	0.36924569390965767	-1.263264422813284	-1.3	1.4886595551841661	6	630.7122306967688	998.9023140429687	134.68653425690107	8.0	0.000599648880531701	196	0.15816326530612246	0.11734693877551021	0.24489795918367346	8.0	0.000599648880531701	0.2857142857142857	0.5650465532599035	ok
hc_g3025__c5c7d148.pdb	hc	13337.837388610384	6207.249757160805	2638.686194038392	1879.0337434487128	0.4653865222904411	-0.7085341026071751	-1.3	1.487067004379001	8	446.86024202350234	1091.70948896879	113.51854344661442	1.0	7.497467324454958e-05	200	0.12	0.115	0.305	1.0	7.497467324454958e-05	0.12	0.4658841994373931	ok
hc_g3026__82ade751.pdb	hc	14743.464357176621	5770.885745230261	3408.736701769734	2385.98397700301	0.39141992719107355	-1.281105162820411	-1.6	1.4737083434455434	6	668.4568361846033	1265.62397905825	240.67650279307745	5.0	0.00033913331893166404	210	0.14285714285714285	0.11904761904761904	0.24761904761904763	5.0	0.00033913331893166404	0.10476190476190476	0.40852816245222084	ok
hc_g3028__6c18540c.pdb	hc	14884.992592976221	4749.982252190061	4056.427954739181	3335.534775172626	0.3191121676762832	-1.6822566984982286	-1.6	1.2210936718131298	8	341.8925256607039	606.8695305362951	939.031039772478	-1.0	-6.718176000113496e-05	213	0.1596244131455399	0.1643192488262911	0.24882629107981222	-1.0	-6.718176000113496e-05	0.17370892018779344	0.6199489516204021	ok
hc_g3182__9f17db7a.pdb	hc	13567.64114978302	2596.7264852472986	3887.214687481018	2931.7770098369024	0.191391153154786	-2.2079378149870976	-3.5	1.6459884812864445	5	256.122476875493	482.73387739783595	389.45889002226556	1.0	7.370477955307599e-05	229	0.1572052401746725	0.15283842794759825	0.2445414847161572	1.0	7.370477955307599e-05	0.34497816593886466	0.6316186136912965	ok
hc_g3183__28243b96.pdb	hc	14689.65571577342	3304.661806670498	4256.920378208682	3293.0230407380905	0.22496523203889843	-2.043044195625263	-2.4000000000000004	1.6640735485028184	7	335.6922796780905	674.5994028118247	254.56894277337742	3.0	0.00020422534455852957	249	0.1566265060240964	0.14457831325301204	0.27309236947791166	3.0	0.00020422534455852957	0.3895582329317269	0.7305187787610589	ok
hc_g3183a__152a0063.pdb	hc	12823.30788678108	3560.731525308607	3084.3805822920435	2935.450038626733	0.2776765212803781	-1.7797298201221263	-1.3	1.7098307636305623	7	310.79156946933165	553.1976740776008	232.85338934690316	-4.0	-0.0003119319940936148	225	0.1288888888888889	0.14666666666666667	0.24888888888888888	-4.0	-0.0003119319940936148	0.15555555555555556	0.5283266035098912	ok
hc_g3184__39a3c08f.pdb	hc	12584.42026225194	3048.318869915729	3989.1055466418716	2031.380309586772	0.2422295828008403	-2.033004282978902	-3.2	1.7033959260740996	7	296.17852080667933	570.4985071900081	117.6716930622292	14.0	0.0011124866865734144	215	0.17674418604651163	0.11162790697674418	0.2744186046511628	14.0	0.0011124866865734144	0.37209302325581395	0.6284898251096037	ok
hc_g3191__8d301a99.pdb	hc	10422.36809186011	2586.600171026284	2640.3624748145503	2565.5919484338474	0.24817777958220685	-1.936439043889303	-3.2	1.6770892198162322	5	314.8597288674634	967.3513681509469	86.75577145630886	0.0	0.0	169	0.15976331360946747	0.15976331360946747	0.21893491124260356	0.0	0.0	0.08875739644970414	0.3778870850605559	ok
hc_g3192__7a38b8db.pdb	hc	9739.571077224122	3386.0654520805724	1829.3023970451811	1804.7067313189575	0.3476606336390777	-1.4949754805686835	-1.6	1.6226183010819832	7	400.22595934181527	1158.6667979578986	57.63161711756696	0.0	0.0	164	0.12804878048780488	0.12804878048780488	0.25609756097560976	0.0	0.0	0.1402439024390244	0.383104522164084	ok
hc_g3193__7d5795f1.pdb	hc	10726.420294346108	3417.633010615332	2352.9416368226316	1950.4133311774372	0.31861822647549665	-1.5149621443931869	-1.3	1.5859769783800401	3	893.7705436599904	1291.657950307885	27.598274224259598	0.0	0.0	177	0.14124293785310735	0.14124293785310735	0.2768361581920904	0.0	0.0	0.1638418079096045	0.757599979326066	ok
hc_g3195__53422660.pdb	hc	10527.985059470386	3030.477734725099	1951.5587472937493	1279.3311336970032	0.2878497374005153	-1.5531931332385542	-1.3	1.614851304594796	5	468.6942571217304	747.1031201144659	132.96467457444558	4.0	0.00037993974890777643	169	0.1242603550295858	0.10059171597633136	0.23668639053254437	4.0	0.00037993974890777643	0.08284023668639054	0.4429516836228508	ok
hc_g3196__00d77c1d.pdb	hc	13269.232648152916	2827.2265828738573	3247.975171161155	2790.8096302025247	0.21306632100292616	-1.9923524693637737	-1.3	1.524251709583124	6	280.85826309866377	562.8526991152384	314.58732491807393	-1.0	-7.536230816928215e-05	200	0.135	0.14	0.195	-1.0	-7.536230816928215e-05	0.225	0.6044943660139016	ok
hc_g3196a__7d259db2.pdb	hc	11329.271650922905	3152.855985510492	2504.8288602592634	2452.304112060996	0.2782929108468905	-1.6065243768781468	-1.3	1.6118139601999895	3	863.9614551802907	977.6472187036952	62.78956489154841	-2.0	-0.0001765338550988912	184	0.125	0.1358695652173913	0.25	-2.0	-0.0001765338550988912	0.20108695652173914	0.5069501359301359	ok
hc_g3198__2dcb1bd9.pdb	hc	13226.902210613716	2811.683471554098	4207.694921856244	2557.2403317674407	0.2125730898122092	-1.8704219046032782	-1.6	1.5755777177363077	2	495.42316793327893	902.8951461152532	183.0805626067975	7.0	0.0005292244464000771	198	0.1717171717171717	0.13636363636363635	0.24242424242424243	7.0	0.0005292244464000771	0.18181818181818182	0.5625784609964848	ok
hc_g3199__e39a8c56.pdb	hc	12628.02134014437	3758.082879382175	2731.9217932443244	3267.284174339008	0.29759871148105066	-1.6443588821368038	-1.3	1.6407322591822162	6	356.0945522295173	791.3379840329088	443.57371228023277	-10.0	-0.0007918896975736085	197	0.1218274111675127	0.17258883248730963	0.233502538071066	-10.0	-0.0007918896975736085	0.116751269035533	0.42261318320047003	ok
hc_g3219__591812cf.pdb	hc	11022.365223341516	3906.19882200693	2183.4939929968746	1977.927754521732	0.35438844048961166	-1.2978167068537483	-1.6	1.2406323513838295	4	489.30452373431683	641.7772264473458	171.90764997924796	-1.0	-9.0724629400081e-05	167	0.12574850299401197	0.1317365269461078	0.24550898203592814	-1.0	-9.0724629400081e-05	0.1377245508982036	0.687008580932967	ok
hc_g3220__5459d621.pdb	hc	10922.185148199811	2771.1755182623333	2876.8998550479287	2059.122586874699	0.2537198812015265	-2.1496568290623923	-3.5	1.733420584429785	3	570.5122083014429	1069.1592357429897	72.12807800462404	-1.0	-9.155677059409852e-05	171	0.15204678362573099	0.15204678362573099	0.23976608187134502	0.0	0.0	0.08187134502923976	0.5559932754289098	ok
hc_g3220a__97e33f29.pdb	hc	11337.188390244497	3264.981378679653	2973.6661092883637	2459.61979944849	0.28798863230403116	-1.7006758407264477	-1.3	1.6977918967619174	6	372.81127194009395	707.451218623886	200.4043321062429	-5.0	-0.0004410264545222195	169	0.1301775147928994	0.15976331360946747	0.24260355029585798	-5.0	-0.0004410264545222195	0.08284023668639054	0.5550457400278296	ok
hc_g3220b__e70fff5c.pdb	hc	10753.709909310495	2822.549661651098	2123.9977592229857	2026.8484140105872	0.26247217801619815	-1.7689058036068555	-1.6	1.691668030886814	5	378.83496743553314	806.2736096320004	79.41830853191072	-2.0	-0.0001859823276679997	172	0.12209302325581395	0.12790697674418605	0.2441860465116279	-1.0	-9.299116383399985e-05	0.0872093023255814	0.5829694906913591	ok
hc_g3221__ca26f369.pdb	hc	9095.988461787349	3243.7340246768886	1666.5014861836225	1928.0360776242499	0.35661149289095506	-1.132957089705062	-1.3	1.6854649424754993	2	1294.8955632934874	2331.35926631079	182.64549552875712	-3.0	-0.0003298157217990253	121	0.12396694214876033	0.1487603305785124	0.2644628099173554	-3.0	-0.0003298157217990253	0.09917355371900827	0.3736936002948354	ok
hc_g3223__73ee7df0.pdb	hc	12233.409401861321	4321.231447102249	3261.6084529147815	2318.840598348401	0.3532319817928084	-1.22569026141491	-1.6	1.5249164391769299	4	677.47878034596	1261.169018472107	301.34033256612275	3.0	0.00024523008275547026	179	0.16759776536312848	0.15083798882681565	0.2905027932960894	3.0	0.00024523008275547026	0.2569832402234637	0.7343088200163426	ok
hc_g3224a__2d750a3b.pdb	hc	12368.225440837066	4701.113863260663	2504.951508303886	1970.8903922118468	0.3800960684091878	-1.0265438551426067	-1.3	1.5089239855926568	5	627.171736162383	1214.6522119543165	160.97812634458975	-2.0	-0.0001617046850873574	180	0.12222222222222222	0.13333333333333333	0.3111111111111111	-2.0	-0.0001617046850873574	0.4166666666666667	0.5463078255289185	ok
hc_g3225__bae69fbf.pdb	hc	10944.380090036313	3422.4648138898297	3055.3643683798387	1786.4247016960546	0.31271435985722185	-1.500365496756753	-1.3	1.5529052973558974	6	282.5515500569765	514.0697770830051	347.50483474960157	6.0	0.0005482265738799001	170	0.1588235294117647	0.12352941176470589	0.29411764705882354	6.0	0.0005482265738799001	0.29411764705882354	0.6369431726984237	ok
hc_g3300__418bd58d.pdb	hc	19548.401786828457	5645.938042865578	4628.23631908838	4132.378181388882	0.28881839571507895	-1.5880727227845324	-1.6	1.187502380141508	9	381.16692670748284	586.4289135553801	738.3767673483117	-2.0	-0.00010231015413994522	236	0.16101694915254236	0.1694915254237288	0.2288135593220339	-2.0	-0.00010231015413994522	0.1016949152542373	0.8073192037391742	ok
hc_g3342__5d869bcd.pdb	hc	10557.532690797405	4194.713586305055	2324.8551601689783	1494.3025029041348	0.3973194977611981	-1.1829797442510752	-1.3	1.5558363539902884	6	347.4964524418154	873.4066696283969	56.464961255860906	4.0	0.0003788764020107317	167	0.12574850299401197	0.10179640718562874	0.25149700598802394	4.0	0.0003788764020107317	0.2874251497005988	0.5263746667637711	ok
hc_g3612__3f9c68c5.pdb	hc	11538.986018204834	3841.2352091420735	1739.8011740705335	1927.1392077178211	0.33289191988636013	-1.3757381322355835	-0.9	1.76988677976077	7	447.8226798315366	791.7886739583626	113.87201012403577	0.0	0.0	187	0.10695187165775401	0.10160427807486631	0.27807486631016043	1.0	8.666272742009735e-05	0.13368983957219252	0.5048699995255619	ok
hc_g3613__fab384ed.pdb	hc	10940.461854378125	3245.93011783668	2591.670229648655	2406.8472173655505	0.2966904104270271	-1.7727844400596682	-1.3	1.5578810311977163	7	323.5128911491077	686.9363277123605	64.53249323771219	0.0	0.0	165	0.14545454545454545	0.15151515151515152	0.26666666666666666	-1.0	-9.140381944660065e-05	0.3212121212121212	0.6855634935968479	ok
hc_g3614__3f222ebc.pdb	hc	15005.260454203139	5654.974911964376	3864.8397212189398	2405.154064074796	0.3768661616520195	-0.8494661069246002	-0.8	1.4879326186402744	4	1182.8830907148913	4336.352988037422	378.3891001252977	7.0	0.0004665030654658995	216	0.1574074074074074	0.12037037037037036	0.33796296296296297	8.0	0.0005331463605324566	0.2037037037037037	0.6294928636690713	ok
hc_g3615__9c39546e.pdb	hc	11010.845932512719	2820.8168937878922	2859.4671324054943	2143.609193875978	0.25618530229894615	-1.811031913584425	-2.4000000000000004	1.6464283919704006	3	675.1914606593183	1258.5566328290502	297.11293647107226	0.0	0.0	184	0.1358695652173913	0.1358695652173913	0.266304347826087	0.0	0.0	0.11956521739130435	0.5046447813048069	ok
hc_g3617__4e1c07d5.pdb	hc	11220.444862825483	3327.601369603288	3344.65652025102	2070.921741118415	0.2965659036058349	-1.7097968141931876	-1.4500000000000002	1.6608327333956057	3	626.5066545859125	1550.6589543326538	137.84126327122078	5.0	0.00044561513033814973	148	0.18243243243243243	0.14864864864864866	0.27702702702702703	5.0	0.00044561513033814973	0.08108108108108109	0.5899919360292109	ok
hc_g3766__01dbdbc2.pdb	hc	10484.855871342095	3211.1472508746506	2550.634114759053	2294.783037482167	0.3062652734837845	-1.8220799038229785	-1.6	1.5312495384443374	6	351.9853161644757	776.7951355760545	222.34944279899014	-2.0	-0.00019075131070390132	162	0.14814814814814814	0.16049382716049382	0.24074074074074073	-2.0	-0.00019075131070390132	0.29012345679012347	0.6436862073466298	ok
hc_g3766a__876f6473.pdb	hc	10648.01364338893	3180.6346173177453	2883.129728048567	1743.2078974346682	0.2987068502952677	-1.7955812153969442	-1.3	1.5422036553677652	2	981.6337601871398	1359.525754118824	144.11311743537783	2.0	0.00018782845955891004	162	0.1419753086419753	0.12962962962962962	0.2345679012345679	2.0	0.00018782845955891004	0.06790123456790123	0.6765959361185351	ok
hc_g3767__7280c0e6.pdb	hc	9182.192974251373	4165.734803185021	1589.1217935887496	1117.1865684443321	0.45367537089086873	-0.7734486375443034	-0.8	1.5611247257924643	1	3486.7403581251842	3486.7403581251842	40.72296068020912	1.0	0.0001089064456393142	127	0.10236220472440945	0.09448818897637795	0.2755905511811024	1.0	0.0001089064456393142	0.08661417322834646	0.6315306050458728	ok
hc_g3768__2fd72d55.pdb	hc	9104.82151813549	2885.743424499877	2441.8938860729436	1691.6583986760284	0.3169467318773787	-1.8923712202978333	-1.6	1.6920952328240046	7	334.4980048684271	1260.0580925218742	151.80980924961023	1.0	0.00010983191685945126	151	0.13245033112582782	0.12582781456953643	0.2185430463576159	1.0	0.00010983191685945126	0.0728476821192053	0.45790381153337517	ok
hc_g3871__26346e4d.pdb	hc	9864.625747748874	2874.4020105811624	2421.8617766726375	2138.772240335164	0.2913848010135718	-1.4560027000012559	-1.3	1.339014757197918	5	338.3333287981385	633.5916734686867	293.0664088459142	-6.0	-0.000608233921228001	153	0.12418300653594772	0.1568627450980392	0.28104575163398693	-5.0	-0.0005068616010233342	0.0718954248366013	0.503314859649387	ok
hc_g3873__64eb66fb.pdb	hc	12434.957983012635	4431.693647722384	2228.0808328277603	2475.0840705974997	0.3563899173424237	-1.4456146385865942	-1.4500000000000002	1.6647925098115202	5	435.69035776070075	1176.367954357236	195.04200067985317	-6.0	-0.0004825106774141565	198	0.1111111111111111	0.1414141414141414	0.2727272727272727	-6.0	-0.0004825106774141565	0.2222222222222222	0.4651966268893366	ok
hc_g3874__052e100a.pdb	hc	11781.85614437292	3852.0861102285776	2267.075739963343	1956.8090378366553	0.3269506997051866	-1.401334536162469	-0.8	1.6605665942899246	8	268.08821926095516	385.3270549910781	92.90457671402595	3.0	0.0002546288091823984	188	0.12234042553191489	0.10638297872340426	0.23404255319148937	3.0	0.0002546288091823984	0.05851063829787234	0.687749101338385	ok
hc_g3889__3b706dbc.pdb	hc	9752.936755980933	3599.319106853555	1600.3184370324334	1822.5118928223735	0.36904977412534673	-1.3882645503895847	-1.3	1.5516958446047915	6	500.6099310057032	783.6268298372246	113.85004850722898	-3.0	-0.0003075996569095219	158	0.11392405063291139	0.13291139240506328	0.24050632911392406	-3.0	-0.0003075996569095219	0.06962025316455696	0.5802068118249873	ok
hc_g3890__72d2638b.pdb	hc	10186.098664734973	3433.4193715980396	2774.456030223359	1896.7075238054265	0.3370691257374908	-1.508883104576625	-1.6	1.5239847734901877	6	306.7185351418709	668.1112725601841	197.46300838547234	7.0	0.0006872110933143146	157	0.17834394904458598	0.1337579617834395	0.24203821656050956	7.0	0.0006872110933143146	0.07006369426751592	0.4248983171985126	ok
hc_g3891__ef482f0e.pdb	hc	10850.156466239489	2300.8020342059554	3365.4945668435853	2816.4503899135684	0.2120524290469869	-2.262964423395796	-3.2	1.646753394472836	5	267.295563814245	474.26956910215415	376.3090701692434	2.0	0.00018432913905186952	174	0.1839080459770115	0.1724137931034483	0.20114942528735633	2.0	0.00018432913905186952	0.20689655172413793	0.7198184834828479	ok
hc_g3892__f8389f20.pdb	hc	8925.521800743081	3056.5878726739243	2126.7934561149937	1885.5648508672418	0.34245481002796413	-1.5071304483041654	-1.3	1.5868789254390605	3	720.2620240980867	1298.4332207012606	140.44272911984376	0.0	0.0	120	0.15	0.15	0.25833333333333336	0.0	0.0	0.2	0.4586521786407865	ok
hc_g3893__07b5688c.pdb	hc	9084.904012928348	2006.1094048292111	2599.320608846262	2131.0858854426597	0.22081789768768065	-2.045963697272135	-2.4000000000000004	1.6390609186427165	4	322.0019073106215	389.30421093288294	85.32415899657848	-1.0	-0.0001100727094724327	152	0.14473684210526316	0.14473684210526316	0.2565789473684211	0.0	0.0	0.2236842105263158	0.5038305159213178	ok
hc_g3894__1f397482.pdb	hc	11828.916051372444	4571.512825948145	2719.6487604475847	1844.8828454256493	0.38646929322131235	-0.9943999106654334	-0.8	1.4023636137239264	5	602.9709798756317	1372.0520020913161	303.55535935146816	6.0	0.0005072315987316398	181	0.13812154696132597	0.10497237569060773	0.292817679558011	6.0	0.0005072315987316398	0.17679558011049723	0.85479988732739	ok
hc_g4015__0040daed.pdb	hc	10745.395340720162	3085.347082440938	2605.897130765867	2284.749678029011	0.2871320211690002	-1.6795194246021525	-3.2	1.7135090347001876	4	526.2373799083346	1393.0228249014326	204.19127136064594	-2.0	-0.0001861262370143711	168	0.13095238095238096	0.14285714285714285	0.24404761904761904	-2.0	-0.0001861262370143711	0.38095238095238093	0.7287024886853651	ok
hc_g4019__93ce7dba.pdb	hc	14399.187814454137	5096.301440922577	2931.0876594989577	2438.990387652191	0.3539297845540168	-1.1830877093324395	-1.3	1.1529652305423808	8	392.67526551408827	1063.6632368196902	115.59505419109567	-8.0	-0.0005555868916418654	199	0.11557788944723618	0.15577889447236182	0.23115577889447236	-8.0	-0.0005555868916418654	0.11557788944723618	0.6065684433033337	ok
hc_g4452__d0ee6c0d.pdb	hc	23579.08378084611	6147.261970985259	4245.804063977402	7870.292776230013	0.2607082628027657	-1.6936729283334508	-3.2	1.4575810847625175	8	365.2492353199017	1045.4437880586684	1302.9854898954968	-39.0	-0.00165400828812868	326	0.1196319018404908	0.2392638036809816	0.27300613496932513	-39.0	-0.00165400828812868	0.254601226993865	0.594703388506072	ok
hc_g4803__37f23886.pdb	hc	12861.487436131792	3318.203835937757	2379.402711358139	3294.332741324574	0.2579953409289133	-1.7318170202224905	-1.4500000000000002	1.6542131917314646	5	509.6057122578325	871.9114491353637	352.08630861609845	-8.0	-0.0006220120370778881	225	0.13333333333333333	0.16444444444444445	0.24444444444444444	-7.0	-0.000544260532443152	0.31555555555555553	0.5061385575912027	ok
hc_g5436__7994d5cb.pdb	hc	8829.815368736769	3785.8690900112156	1610.8556187292706	1047.9086446837946	0.4287597114901892	-0.6361149673049802	-0.8	1.6549009150234189	2	1554.6917526349587	2239.860911108043	148.1232738786213	5.0	0.0005662632559343448	152	0.1118421052631579	0.07894736842105263	0.28289473684210525	5.0	0.0005662632559343448	0.08552631578947369	0.5655376789981713	ok
hc_g5437__de0e316a.pdb	hc	12031.289015139628	3777.515216811411	2731.224649246446	2505.9601274335273	0.31397427258691546	-1.6537444152366374	-1.3	1.5239511836010822	5	508.01277681343817	1003.0857967629685	344.5159409610309	-1.0	-8.311661358493221e-05	195	0.13846153846153847	0.14358974358974358	0.2512820512820513	-1.0	-8.311661358493221e-05	0.21025641025641026	0.5184722431166741	ok
hc_g5437a__a8a58baf.pdb	hc	12008.022844602641	3841.175784866052	3358.281382813344	2149.42218646419	0.3198841170253587	-1.6939261558106973	-1.3	1.5141130399484872	6	398.295862073247	873.0398109329257	464.58998235053684	6.0	0.000499665938152081	194	0.15979381443298968	0.12371134020618557	0.23711340206185566	7.0	0.0005829435945107613	0.23195876288659795	0.6221418677530856	ok
hc_g5600__7da7027e.pdb	hc	15018.658505990987	4371.275589777203	4616.292671823548	1845.0983426096382	0.29105632756970196	-1.6828861972358782	-3.2	1.491700922379036	7	280.4745189216198	501.9347137576509	447.15720002408085	16.0	0.0010653414879642914	203	0.1921182266009852	0.10837438423645321	0.20689655172413793	17.0	0.0011319253309620596	0.1625615763546798	0.4472460912359617	ok
hc_g6245__fab5fda6.pdb	hc	10360.564657997704	3109.02279824311	2721.472129023278	2011.3033675380686	0.30008237010934924	-1.8890818618166925	-1.4500000000000002	1.6734850432818364	6	432.3748602027302	919.0668885949647	70.7486914425105	-2.0	-0.0001930396716800687	168	0.14285714285714285	0.16071428571428573	0.18452380952380953	-3.0	-0.00028955950752010303	0.1130952380952381	0.5202757895652804	ok
hc_g6303__f91a4ad4.pdb	hc	12887.230614210737	4606.833506709784	3208.76688106298	2372.323565512652	0.3574727297600955	-1.41097551110142	-1.1	1.7390605205061573	6	658.2598171608174	1418.3444059013607	78.3286251485528	1.0	7.759619036360698e-05	257	0.12840466926070038	0.1245136186770428	0.2723735408560311	1.0	7.759619036360698e-05	0.042801556420233464	0.5031893506827254	ok
hc_g6433__611522d0.pdb	hc	12517.995798128159	3404.432723476393	3737.515528822535	2242.0978503564684	0.271963082459691	-2.050911536020936	-1.6	1.6337910118088745	8	299.50093684050614	691.2830349257911	171.88162160774863	4.0	0.0003195399698566865	197	0.15228426395939088	0.13705583756345177	0.25888324873096447	3.0	0.00023965497739251488	0.1319796954314721	0.5170331016512498	ok
hc_g6434__252cc041.pdb	hc	12131.589526768179	3312.8438075804524	3600.3606674735584	1986.6958394564015	0.27307582409301845	-1.9668023276214113	-3.2	1.6177504956687188	7	344.97270840525385	561.8981685769509	210.26898823596792	7.0	0.0005770060044114252	189	0.17989417989417988	0.14814814814814814	0.24867724867724866	6.0	0.000494576575209793	0.21693121693121692	0.5024647192799074	ok
hc_g6435__352dff1e.pdb	hc	12312.603029577836	3040.285202571804	2681.356361042691	2767.479717529296	0.24692465072319045	-1.9246091685037048	-3.35	1.5501258708043235	4	367.5032331059334	570.9692232761797	360.8521983668427	-3.0	-0.00024365278347667654	190	0.1368421052631579	0.15263157894736842	0.24736842105263157	-3.0	-0.00024365278347667654	0.05789473684210526	0.5467184064170129	ok
hc_g6861__621de38c.pdb	hc	9919.153471636599	2346.8353109381696	2851.7629729631853	2177.7185378549407	0.23659633028653568	-1.735360789731908	-1.3	1.665393211996415	3	481.0008576774731	629.4388193078568	99.24106026445006	3.0	0.00030244516415421673	165	0.16363636363636364	0.1393939393939394	0.2606060606060606	4.0	0.000403260218872289	0.08484848484848485	0.39032164957369625	ok
hc_g6862__15c130fb.pdb	hc	10112.919041784682	3082.847373878605	1529.549953993494	2280.7163650177326	0.3048424852548368	-1.498754821936041	-0.8	1.6283037826512676	3	899.7041759362764	1787.8973583707643	115.50550151579331	-6.0	-0.0005933005075200471	156	0.10897435897435898	0.1346153846153846	0.25	-4.0	-0.00039553367168003136	0.26282051282051283	0.5971330387354642	ok
hc_g6870__f197f39a.pdb	hc	11250.155577072079	2389.653331498018	3362.3346358170006	3138.300547747032	0.21241069202350885	-2.2265784287350847	-3.2	1.6970385494899836	3	633.83981969546	990.9010153532741	149.78678819304747	-5.0	-0.00044443829827474086	178	0.15730337078651685	0.19101123595505617	0.21348314606741572	-6.0	-0.000533325957929689	0.16853932584269662	0.4659833402239142	ok
hc_g6872__4441a91e.pdb	hc	12576.02191848063	3264.1753708768683	2317.7188600516106	3041.4673748800465	0.25955547724357253	-1.727328254047273	-1.3	1.337485046920665	4	704.7387183304128	1666.1151371151864	145.36879483167607	-9.0	-0.0007156476076726919	186	0.11290322580645161	0.16129032258064516	0.1989247311827957	-9.0	-0.0007156476076726919	0.15591397849462366	0.7506711293556464	ok
hc_g6912__70663723.pdb	hc	16064.82393475201	4341.681855523525	3940.903963898046	2649.233423883631	0.27026015804203374	-1.622646329828749	-1.3	1.198043736253026	5	542.6149208642795	1108.8564394892833	754.1203200043905	6.0	0.00037348681967317316	221	0.15384615384615385	0.12669683257918551	0.2579185520361991	6.0	0.00037348681967317316	0.15384615384615385	0.47888104456162406	ok
hc_g6918__d5d9bccf.pdb	hc	17620.629329355703	6597.9931306891995	3999.870492894542	2245.750608611051	0.3744470760585743	-1.050324773563247	-0.9	1.116575352174951	8	478.661707351958	1182.8616608171153	680.5252568570979	12.0	0.0006810199440497951	238	0.14705882352941177	0.09663865546218488	0.2857142857142857	12.0	0.0006810199440497951	0.29831932773109243	0.5590301066617777	ok
hc_g6919__611b3774.pdb	hc	17509.878746895232	5613.5171138590395	5174.736503520162	2382.1771515585388	0.32059143269934987	-1.4121005621378284	-1.3	1.0030433182983556	7	506.9994507008185	1812.6872420048298	675.3496789882016	12.0	0.0006853274185081254	228	0.17105263157894737	0.11842105263157894	0.25877192982456143	12.0	0.0006853274185081254	0.25877192982456143	0.533227479306978	ok
hc_g6946__0a070241.pdb	hc	10516.214681763515	2692.480862451792	2641.0939046154276	1881.6133547961686	0.25603137097618445	-1.8616495531883686	-1.6	1.6963270596327702	4	550.6438795791447	1345.4008737393506	111.68735883852457	1.0	9.50912500611204e-05	186	0.13978494623655913	0.12903225806451613	0.27419354838709675	2.0	0.0001901825001222408	0.1881720430107527	0.4794816489254799	ok
hc_g7028__f68c1384.pdb	hc	11574.018751562064	3438.406529496734	2473.7320430242166	2270.4027040648775	0.2970797441496003	-1.7712238436034577	-1.3	1.6084787234490967	8	315.22853199590554	629.3418375455939	82.37084972745285	-4.0	-0.000345601651929253	203	0.12807881773399016	0.15270935960591134	0.21674876847290642	-5.0	-0.00043200206491156626	0.3251231527093596	0.5901078265863698	ok
hc_g7131__5dfdf2e4.pdb	hc	11980.391708967058	2293.6724474972984	3337.8429787959644	2613.1897861875336	0.19145220817617636	-2.026250996827246	-1.6	1.2822070613465613	6	180.28803895030225	266.1557643348256	156.30390676840113	0.0	0.0	174	0.16666666666666666	0.16091954022988506	0.20114942528735633	1.0	8.346972488817058e-05	0.12643678160919541	0.4235000579237198	ok
hc_g7132__1e656c38.pdb	hc	12272.530273026463	3418.874496412617	3876.2650728710782	2203.4655255153248	0.27857943067591284	-1.801345387709988	-1.3	1.5313538871886998	6	418.0541626276231	1059.7791315341142	108.87924592595874	8.0	0.0006518623154332755	187	0.18181818181818182	0.13903743315508021	0.19786096256684493	8.0	0.0006518623154332755	0.12834224598930483	0.530017501711776	ok
hc_g7133__10b914c7.pdb	hc	12667.717250348085	3325.4975977146637	3152.8638417562333	2615.073788197216	0.26251751061331	-1.9718742155142586	-1.6	1.7407916392183898	6	375.3956890452398	527.4750581344163	129.03373257909342	0.0	0.0	215	0.13953488372093023	0.13488372093023257	0.2372093023255814	1.0	7.894082100486746e-05	0.11162790697674418	0.663201810338448	ok
hc_g7134__7ae119e8.pdb	hc	12660.687656041975	3728.589855712592	2422.821035508873	2375.5275280884375	0.2945013696734886	-1.6761722487856092	-1.6	1.757558813860985	7	341.9908228005075	688.8397089154105	104.94367080665778	-5.0	-0.00039492325660635686	212	0.1179245283018868	0.1320754716981132	0.2358490566037736	-3.0	-0.00023695395396381412	0.1320754716981132	0.5644830059068175	ok
hc_g7135__a9d786b4.pdb	hc	12242.105273535988	3526.721711142721	2725.4613683661337	2913.6265275439737	0.2880813089204933	-1.6366771040946069	-2.4000000000000004	1.6637456151408139	5	422.28381252698875	1208.5541677804101	121.2716131921093	-7.0	-0.0005717970760414913	212	0.13679245283018868	0.1650943396226415	0.25943396226415094	-6.0	-0.0004901117794641355	0.2169811320754717	0.4880791693671924	ok
hc_g7136__4c7d340c.pdb	hc	12710.925054927406	4615.034902606981	2832.4922511454315	2031.1792087630777	0.36307624210387085	-1.274572820210359	-1.3	1.6791694345121264	6	689.0382866538536	1353.894389972165	139.35021995444956	5.0	0.00039336240111507417	209	0.14832535885167464	0.12440191387559808	0.2535885167464115	5.0	0.00039336240111507417	0.11961722488038277	0.6697683025753387	ok
hc_g7137__a327b64b.pdb	hc	13184.261678529123	3522.3385024765607	3091.4442779497854	2035.716323157285	0.2671623628506078	-1.832490250209049	-3.2	1.4011182733879655	5	481.5075209777807	913.8637178300818	66.60971296368719	7.0	0.0005309360638221906	213	0.15023474178403756	0.12206572769953052	0.215962441314554	6.0	0.0004550880547047348	0.18309859154929578	0.5949305304099495	ok
hc_g7138__cc9ee249.pdb	hc	12856.711424140693	3039.07987885064	3632.1696085335075	2325.970947786245	0.23638081143707118	-2.1191321643683776	-3.5	1.6659850270728203	7	318.85434239582565	533.4123678571132	63.211535288592046	6.0	0.0004666823266122288	216	0.17592592592592593	0.14814814814814814	0.18055555555555555	6.0	0.0004666823266122288	0.22685185185185186	0.6505415854881356	ok
hc_g7139__e9ebfa14.pdb	hc	14614.304309772913	4600.1105120308475	3110.515186704834	2614.372327988602	0.3147676697107402	-1.4333129286871669	-1.6	1.5180482624476945	7	320.46147241230807	510.964249771846	405.8508781443594	1.0	6.842611039180821e-05	210	0.14761904761904762	0.14285714285714285	0.2523809523809524	1.0	6.842611039180821e-05	0.32857142857142857	0.7176513234111842	ok
hc_g7141__db8c99cb.pdb	hc	13673.271160363001	3647.180473299028	3523.852938091145	3471.3146093715654	0.26673796127672217	-1.7465263024543998	-1.3	1.5997080767655034	6	366.25558153833595	854.8134308279773	190.36718395520847	-13.0	-0.0009507600520411878	198	0.13636363636363635	0.20202020202020202	0.24242424242424243	-13.0	-0.0009507600520411878	0.1919191919191919	0.5063795063264007	ok
hc_g7142__24af1e15.pdb	hc	9920.72507933914	2022.4212951351385	2734.464948989451	3329.1879864876823	0.2038582138867072	-2.2441457222311705	-3.5	1.5921515805269855	4	364.22494567647084	584.1241617048139	231.69328934556015	-6.0	-0.0006047945036291324	152	0.17105263157894737	0.21052631578947367	0.24342105263157895	-6.0	-0.0006047945036291324	0.26973684210526316	0.665693779289935	ok
hc_g7142a__c3f9e377.pdb	hc	12510.649876099922	2913.3452014054983	3581.6736997869257	2361.931705926124	0.23286921385044038	-2.1723946346153036	-3.35	1.792142130175693	2	772.3808093041516	893.119702838491	169.0445892000852	-1.0	-7.993189881449553e-05	175	0.16	0.1657142857142857	0.1657142857142857	-1.0	-7.993189881449553e-05	0.17714285714285713	0.6366911670032966	ok
hc_g7284__8eddc32e.pdb	hc	12389.110615539037	3642.697492396146	2519.181558833935	2474.113750161058	0.29402413179096926	-1.8059114625129822	-1.3	1.624692881177845	3	891.5622109045565	1781.9340797615534	188.15066491308502	-5.0	-0.00040358022098283246	210	0.11428571428571428	0.1380952380952381	0.24761904761904763	-5.0	-0.00040358022098283246	0.1380952380952381	0.43018102869614605	ok
hc_g7285__bbddbb29.pdb	hc	12660.602702557851	3943.175577245446	2559.6353915805944	2594.7374534883234	0.3114524379197838	-1.552447048864358	-1.3	1.564837309907941	4	607.2356556348409	1161.3719694537012	130.96088990333777	-3.0	-0.00023695554394056635	210	0.12380952380952381	0.14285714285714285	0.2857142857142857	-4.0	-0.00031594072525408846	0.19047619047619047	0.5641840146394652	ok
hc_g7294__9b8b96fa.pdb	hc	14226.342038411169	3802.500703897416	3361.5676273400127	3057.849742689812	0.26728590481169734	-1.7059627642857809	-1.6	1.680426289003987	5	490.5070393092139	1117.5458183755004	414.76563576700465	-6.0	-0.000421752828928194	216	0.13425925925925927	0.16203703703703703	0.25	-6.0	-0.000421752828928194	0.1388888888888889	0.579459260155014	ok
hc_g7295__941864e2.pdb	hc	12498.311035069417	3675.5947508950467	3145.3834384996976	2021.1219655372265	0.29408731632470786	-1.8270529890789198	-1.6	1.5151764297404635	6	378.6871914313094	627.7811855294636	268.3010967026416	5.0	0.000400054054181428	186	0.15053763440860216	0.12903225806451613	0.20430107526881722	4.0	0.0003200432433451424	0.23118279569892472	0.5176401644667048	ok
hc_g7297__9f29743d.pdb	hc	10699.928570260816	2941.754453860979	3260.3684632818326	2393.42795351078	0.27493215814890926	-1.7204895135354108	-1.3	1.6798111987852697	3	507.9500415965472	772.7624024895919	422.50395416463135	1.0	9.345856782440413e-05	171	0.1695906432748538	0.16374269005847952	0.26900584795321636	1.0	9.345856782440413e-05	0.26900584795321636	0.8250671364587042	ok
hc_g7315__e38f10e9.pdb	hc	12898.688646134284	3549.1424759871447	3146.3905217246374	2870.720347978723	0.2751552947245391	-1.6993840488442753	-1.6	1.5757929663483894	6	302.4244383906811	562.0996514858962	181.66944234565977	-3.0	-0.00023258178271471768	187	0.1443850267379679	0.16042780748663102	0.20855614973262032	-3.0	-0.00023258178271471768	0.12834224598930483	0.5319135881053	ok
hc_g7320__2701e6c5.pdb	hc	14919.606332735066	5383.3476944890635	2851.38923362938	3338.0671005218637	0.3608237090463624	-1.1351599930651202	-1.3	1.3295015436815234	7	518.9910250941545	1290.722500691195	730.4383296414563	-4.0	-0.0002681035887135716	213	0.13145539906103287	0.14553990610328638	0.2676056338028169	-3.0	-0.00020107769153517868	0.2347417840375587	0.6377637333831964	ok
hc_g7321__d61c929d.pdb	hc	10857.877262337563	4332.140565909844	1576.271557837613	1736.5336511146247	0.39898595841902057	-1.2119848302565484	-1.3	1.6724369753181063	7	487.4962874702036	1558.5344967041624	86.72186544971511	-1.0	-9.209903334132115e-05	178	0.10112359550561797	0.10112359550561797	0.2752808988764045	0.0	0.0	0.12921348314606743	0.5290827978102175	ok
hc_g7322__c27200b3.pdb	hc	11086.913767811926	2553.453571292681	2909.0124614355022	2473.3019667874164	0.23031238672623153	-2.005557650746698	-1.3	1.5102165380379757	5	346.23486278224055	848.3347967496887	78.89608876460844	-3.0	-0.0002705892787503902	183	0.1366120218579235	0.15300546448087432	0.18032786885245902	-3.0	-0.0002705892787503902	0.07650273224043716	0.5028544865917112	ok
hc_g7323__100d040e.pdb	hc	10929.47780736458	2894.6866931899895	2590.043516573459	2601.925722791352	0.26485132631308983	-1.9221629732183425	-3.2	1.5714763793858901	6	195.0562308065942	351.02925397251107	54.39222668755717	-3.0	-0.000274487038893891	179	0.1452513966480447	0.16201117318435754	0.2346368715083799	-3.0	-0.000274487038893891	0.0782122905027933	0.4631461185525504	ok
hc_g7326__8e8adc73.pdb	hc	6801.650937583879	2512.800164869915	1172.9542530200151	1260.7755625789769	0.36943974160522364	-1.0001634813445597	-0.8	1.6744973820075517	1	2064.7270489633283	2064.7270489633283	85.4065653380321	-4.0	-0.0005880925141125962	85	0.10588235294117647	0.15294117647058825	0.3058823529411765	-4.0	-0.0005880925141125962	0.1411764705882353	0.4121305725600237	ok
hc_g7346__388489a1.pdb	hc	12387.194621832183	3239.804831447866	3124.679953717202	3053.736216818796	0.26154467822260374	-1.8243775476947344	-3.2	1.5603176244616201	6	394.2016194931917	479.3876159100546	302.77993131951484	0.0	0.0	208	0.14903846153846154	0.14903846153846154	0.27884615384615385	0.0	0.0	0.2548076923076923	0.7534888333618219	ok
hc_g7347__434b041e.pdb	hc	11711.165385206896	3949.7557490853296	2909.3939472996813	1806.8641634029436	0.33726410815395985	-1.4404314122544268	-1.3	1.6016133619444242	3	842.9801652936729	1700.53140926946	79.21329653215061	4.0	0.00034155439432634517	190	0.1368421052631579	0.11578947368421053	0.2736842105263158	4.0	0.00034155439432634517	0.23684210526315788	0.5334868941671034	ok
hc_g7355__221224df.pdb	hc	10376.763471816765	2781.1740328709025	2258.914617282306	2123.279071396403	0.2680194109102088	-1.7346709701779932	-1.3	1.6464831477624389	5	375.5079927681248	806.6170654319699	41.8376961149624	-7.0	-0.0006745841339654665	175	0.11428571428571428	0.16	0.29714285714285715	-8.0	-0.0007709532959605332	0.21714285714285714	0.5566696631392412	ok
hc_g7355a__10f84da1.pdb	hc	11085.363842185485	2603.0982884709465	2732.5980540297783	2211.608844165642	0.23482299052421038	-2.169261428625775	-3.2	1.591800896389929	4	483.233537298056	997.0255630842286	162.27179397142854	2.0	0.00018041807454158393	186	0.13978494623655913	0.12903225806451613	0.22043010752688172	2.0	0.00018041807454158393	0.21505376344086022	0.4941286398195803	ok
hc_g7357__3ef6b60c.pdb	hc	8967.050576199152	2489.5499107123396	2217.796469402954	2274.206294244845	0.2776330845417826	-1.6960502628109377	-1.6	1.7327625044187498	4	399.8659966494221	593.4403857260475	99.33589941331046	-6.0	-0.0006691163330700439	153	0.12418300653594772	0.16339869281045752	0.27450980392156865	-6.0	-0.0006691163330700439	0.17647058823529413	0.5888289853869152	ok
hc_g7378__7ea05c36.pdb	hc	11383.967170196347	2689.1851636749884	2441.708277003905	2753.620708174254	0.23622566048111734	-1.9640780639971458	-3.2	1.6946618790636383	5	269.460533691515	462.3148831811575	162.0021164063847	-6.0	-0.0005270570364703989	191	0.13612565445026178	0.16753926701570682	0.23036649214659685	-6.0	-0.0005270570364703989	0.14136125654450263	0.5929303483603585	ok
hc_g7391__24a9ec10.pdb	hc	11004.9954666246	3829.055615855996	2005.3000262638825	1941.923295447029	0.34793795485591655	-1.4439835157340954	-1.6	1.5289092202004915	7	343.7094232954136	918.5406361085627	191.50881275803184	-4.0	-0.00036347129920507465	170	0.11764705882352941	0.1411764705882353	0.27647058823529413	-4.0	-0.00036347129920507465	0.19411764705882353	0.463617990988681	ok
hc_g7394__6c9b43e3.pdb	hc	11631.605409937107	4168.5966329665	2746.457821853879	2523.517285440845	0.358385320516907	-1.427331531416927	-1.6	1.6560727482675286	6	304.9077644576517	510.1170410015601	37.602769916740996	0.0	0.0	178	0.15168539325842698	0.14606741573033707	0.28651685393258425	1.0	8.597265508557233e-05	0.20786516853932585	0.49242873997919995	ok
hc_g7395__3a5b187a.pdb	hc	11469.864710718983	2759.715650142723	3792.0479535750173	2378.0714079320696	0.24060577171094913	-1.9382356172771702	-1.6	1.5732586970728835	6	298.47147560023024	506.6579920616564	500.2839822656872	10.0	0.0008718498650341234	182	0.2032967032967033	0.14285714285714285	0.23076923076923078	11.0	0.0009590348515375358	0.23626373626373626	0.5597467830545005	ok
hc_g7403__bba07561.pdb	hc	10075.937463607042	2612.4228370317455	1978.6219791009137	1994.594882113428	0.2592734270600103	-1.7401914981954365	-1.6	1.7058203198163726	3	646.135681705957	1265.0687683763047	130.4012463528507	-6.0	-0.0005954780904180091	168	0.1130952380952381	0.13690476190476192	0.26785714285714285	-4.0	-0.0003969853936120061	0.30357142857142855	0.6030247831485526	ok
hc_g7404__96fa1947.pdb	hc	10593.61537343085	3859.1183554995187	1598.4743229039507	2220.1422453566424	0.3642871880338718	-1.2344532540014894	-1.3	1.9094188260141058	3	1112.3406170060382	2862.022392786986	125.20384197279948	-10.0	-0.0009439647983709455	165	0.10303030303030303	0.15757575757575756	0.28484848484848485	-9.0	-0.0008495683185338509	0.07878787878787878	0.4359068026770167	ok
hc_g7405__ecb58e07.pdb	hc	10635.852918491077	3356.0217065798597	2108.4279450254467	2222.0778182728277	0.31553855927672825	-1.5925439048666297	-1.3	1.6397788774773787	4	585.0125127154377	1019.7106661554711	293.14973357858594	-6.0	-0.0005641296514705121	176	0.10795454545454546	0.13636363636363635	0.2727272727272727	-5.0	-0.0004701080428920934	0.08522727272727272	0.5034631903370388	ok
hc_g7406__e7c79c10.pdb	hc	8717.194342680465	3157.127026665017	999.3202132087687	1498.1057385214735	0.3621723805338756	-1.1527666600331279	-0.8	1.7223651008968155	6	373.6059812171699	602.9469386425266	138.8768803630613	-9.0	-0.0010324422797292569	162	0.06172839506172839	0.1111111111111111	0.29012345679012347	-8.0	-0.0009177264708704506	0.08641975308641975	0.5966774134979982	ok
hc_g7423__56234770.pdb	hc	12905.925323227064	3940.7876476202964	3640.280086630617	2252.6215841273206	0.30534716023251574	-1.5420837080334289	-1.6	1.4964853528291149	4	650.1254360470814	1421.3161570180548	127.22010899525809	4.0	0.0003099351576752979	179	0.17318435754189945	0.1452513966480447	0.25139664804469275	5.0	0.00038741894709412236	0.1005586592178771	0.6256189746676847	ok
hc_g7474__cec70fbe.pdb	hc	15307.093529811165	6177.161475428769	4150.978586050194	2248.4965528933567	0.40354894698974075	-0.9060473119058209	-1.3	1.5214348905807944	6	726.876885422958	1271.1276007146564	147.77489087090115	6.0	0.0003919751315502688	204	0.1568627450980392	0.12745098039215685	0.3137254901960784	6.0	0.0003919751315502688	0.05392156862745098	0.4140113572734215	ok
hc_g7475__216297af.pdb	hc	13089.550558011764	5621.068938208462	1956.0222874296448	1937.0467168573773	0.4294317756210473	-0.7380512797650146	-0.8	1.4368133360986977	7	562.0478871089051	1336.8011740289244	62.24120406676724	-4.0	-0.00030558726843006134	187	0.09090909090909091	0.11229946524064172	0.2887700534759358	-4.0	-0.00030558726843006134	0.18181818181818182	0.3989553038632374	ok
hc_g7484__32f0fc69.pdb	hc	14054.594854868788	4687.059469937619	2755.6371444608553	2954.790516760681	0.33348947574350957	-1.567417741058518	-1.6	1.6613480622163577	6	400.3296368602603	1222.509454023443	252.7074907289684	-4.0	-0.00028460443302030303	213	0.12206572769953052	0.14084507042253522	0.26291079812206575	-4.0	-0.00028460443302030303	0.18309859154929578	0.5011918264591857	ok
hc_g7792__a91ebeff.pdb	hc	13344.256455536537	4114.909272243302	3940.522951089527	2180.179372859279	0.30836557180644	-1.611124376039769	-1.6	1.4496787281985266	7	379.34541475959196	510.6880017268385	109.2316708757526	8.0	0.0005995088618580016	201	0.1691542288557214	0.12935323383084577	0.2537313432835821	8.0	0.0005995088618580016	0.18407960199004975	0.6122929702977811	ok
hc_g7793__2e06db53.pdb	hc	12315.884532301468	3558.0295432195876	3039.0609583005757	2207.2206177069106	0.2888976048685558	-1.51587792986747	-1.6	1.6405403885491376	6	359.5874087343768	552.7182884708236	231.93966573309396	8.0	0.000649567635927246	192	0.16145833333333334	0.11979166666666667	0.2916666666666667	8.0	0.000649567635927246	0.13020833333333334	0.640028868628828	ok
hc_g7794__261d49a6.pdb	hc	9801.707646834251	2452.0460903666394	2072.813730790063	3201.2645803103037	0.2501651935271299	-2.0302378074179512	-2.4000000000000004	1.6760770157572151	7	266.2148861746931	536.2760603269198	230.85149903727742	-7.0	-0.0007141612719147826	170	0.1411764705882353	0.18235294117647058	0.27647058823529413	-7.0	-0.0007141612719147826	0.06470588235294118	0.3783064863147434	ok
hc_g7795__dfc6961c.pdb	hc	10643.984630190214	3695.730959528663	2034.3124845802326	1900.005225477977	0.3472131056114291	-1.465294169882587	-1.3	1.609173374885353	8	293.62179139090074	970.7526114820485	274.5436186627282	-1.0	-9.394977865372297e-05	177	0.12429378531073447	0.12994350282485875	0.288135593220339	-1.0	-9.394977865372297e-05	0.2598870056497175	0.5660698994196333	ok
hc_g7796__fab36592.pdb	hc	10303.377772518681	2888.4292745624703	2693.1273555887137	2172.595495251979	0.28033809284044026	-1.8841241905309507	-1.6	1.6859833292087483	6	288.45940930334024	733.1227553966027	139.31475948023302	4.0	0.000388222201331767	170	0.17058823529411765	0.1411764705882353	0.24705882352941178	5.0	0.0004852777516647087	0.21176470588235294	0.6115537798353139	ok
hc_g7797__a248c7e7.pdb	hc	11932.361408243913	3720.3338389969003	3494.911201855	2160.638844561937	0.31178521264253445	-1.4670311940310168	-1.6	1.6116596966864734	5	367.80477060645455	1002.07705962128	135.0193914504134	6.0	0.0005028342500466571	185	0.1783783783783784	0.14594594594594595	0.3081081081081081	6.0	0.0005028342500466571	0.17297297297297298	0.5844509273978228	ok
hc_g7800__3532b4ba.pdb	hc	11527.740987988094	3774.8954918114155	1749.0822658994125	2304.679518451293	0.32746185881039974	-1.337564117807699	-1.3	1.6567529143514448	4	786.3235478451855	1594.3350909076262	104.80135467221263	-2.0	-0.00017349452959465345	185	0.10270270270270271	0.11891891891891893	0.2702702702702703	-3.0	-0.0002602417943919802	0.08108108108108109	0.4204128033645601	ok
hc_g7856__6ea8c892.pdb	hc	12776.783927874265	4196.465936200156	2450.6153802275758	2208.11423334712	0.3284446195450643	-1.6035539912421661	-1.3	1.6367442558943033	4	663.8630377157662	1823.3221603698337	239.7574636374034	-1.0	-7.82669571345232e-05	205	0.12195121951219512	0.12195121951219512	0.23414634146341465	0.0	0.0	0.1951219512195122	0.6745108822712179	ok
hc_g7857__4ef84871.pdb	hc	12171.963512291783	4432.808543794824	2144.282578498038	2018.629771839367	0.36418187906317495	-1.277334756650472	-1.05	1.61387623579731	5	706.3726228814551	2457.0702212279234	241.90415293652487	-1.0	-8.21560136119498e-05	196	0.11734693877551021	0.11734693877551021	0.2602040816326531	0.0	0.0	0.32142857142857145	0.6712996234380205	ok
hc_g7859__386ab297.pdb	hc	7201.001525110593	2595.2060199229136	1784.3132918603083	1343.5594776238834	0.36039514932376804	-1.5323915695559627	-1.3	1.7327783577627118	1	2164.2765974121235	2164.2765974121235	199.57398975611588	3.0	0.00041660871609854657	109	0.1559633027522936	0.14678899082568808	0.29357798165137616	1.0	0.00013886957203284887	0.3119266055045872	0.44257745857392866	ok
hc_g826__466bb676.pdb	hc	10229.904515581962	2827.496610434385	2970.503282198236	2258.0852899912065	0.2763952103489925	-2.208190385054064	-3.35	1.7004577995096155	5	319.16791884504676	423.0472771725533	133.03679013072266	-1.0	-9.775262305496814e-05	164	0.16463414634146342	0.16463414634146342	0.18292682926829268	0.0	0.0	0.14634146341463414	0.8257485530155296	ok
hc_g828__f87eec1a.pdb	hc	13236.692795046909	3867.1246879287046	3200.5849284648016	2382.2480796767477	0.2921518802170705	-1.6389811604652222	-1.6	1.4978737656798902	8	359.80604154529385	679.6508414069508	101.75961776976762	3.0	0.0002266427155522248	198	0.15151515151515152	0.13636363636363635	0.25757575757575757	3.0	0.0002266427155522248	0.20707070707070707	0.5660513785835435	ok
hc_g8548__73c80621.pdb	hc	12049.894376952529	3547.6779008111407	3806.0112179685075	2304.545967934761	0.29441568447244465	-1.744600966763864	-2.4000000000000004	1.4789579526126002	7	337.00003821819826	492.2673985024533	699.6489711704211	4.0	0.0003319531171701123	171	0.17543859649122806	0.15204678362573099	0.24561403508771928	4.0	0.0003319531171701123	0.19883040935672514	0.5689979815042113	ok
hc_g8551__5bb350ef.pdb	hc	13499.15529362005	4894.2299043094245	3465.61399539185	2210.879127684235	0.3625582340416906	-1.1066316166666863	-1.4500000000000002	1.4780310134231183	8	373.66154213359835	1746.2615805557277	654.9094018808679	6.0	0.00044447225544813986	193	0.16580310880829016	0.13471502590673576	0.29533678756476683	6.0	0.00044447225544813986	0.2538860103626943	0.5109819603913753	ok
hc_g8552__8375086c.pdb	hc	12191.563893086288	3228.2693091696538	3537.459092952955	2434.9365486898787	0.264795340243459	-1.897547883730266	-1.6	1.5026238755256547	6	294.39704201561807	525.6621777343917	279.85795351233617	3.0	0.00024607179409536373	187	0.16042780748663102	0.13903743315508021	0.2192513368983957	4.0	0.00032809572546048496	0.13368983957219252	0.5026003412608242	ok
hc_g8553__713b618f.pdb	hc	12307.985368645499	4733.937955806255	2278.3881757782847	2200.035313230873	0.38462330056598265	-1.2898952282684397	-1.3	1.3758916078305863	7	452.72864885199175	1535.050231402153	194.84748027059857	-5.0	-0.0004062403269293334	194	0.10309278350515463	0.12886597938144329	0.28350515463917525	-5.0	-0.0004062403269293334	0.12371134020618557	0.48187368586157836	ok
hc_g8555__8079bc2c.pdb	hc	12366.735989556846	5281.3176230795825	1836.453964502013	1889.8088138266737	0.42705833030958357	-0.990501036526206	-1.3	1.4328473157876511	6	604.6855311036229	1225.8520142106759	313.4451468165952	-2.0	-0.0001617241608205197	196	0.09183673469387756	0.10714285714285714	0.25510204081632654	-3.0	-0.00024258624123077953	0.17857142857142858	0.6415479929982589	ok
hc_g8558__bf6dc0ad.pdb	hc	14519.178077706454	5969.686580776727	2079.4695052103743	1991.248478679603	0.4111587135874387	-0.8523525920113411	-1.3	1.4503540684781906	7	687.7484590753933	1943.5264975901348	173.75771478720796	0.0	0.0	220	0.1	0.10454545454545454	0.2681818181818182	-1.0	-6.887442213657088e-05	0.12272727272727273	0.633902423055273	ok
hc_g8559__73005236.pdb	hc	14952.769768932398	5607.642646757729	3724.93107876717	1886.4431850543626	0.3750236734339892	-1.134828244715484	-1.3	1.521854065100412	3	1138.2217319720864	1859.1401222081804	129.38598145591	7.0	0.00046814069287310294	208	0.14423076923076922	0.10576923076923077	0.2692307692307692	8.0	0.0005350179347121176	0.1778846153846154	0.7611082977921662	ok
hc_g8560__4b695a01.pdb	hc	11287.388633254828	3620.862660666856	2935.184149220419	2007.327515363348	0.3207883398290278	-1.5078846159834918	-1.6	1.6946150194933554	6	454.342584682657	1016.7627359427113	177.89208561245707	4.0	0.00035437780428816164	193	0.15544041450777202	0.13471502590673576	0.24870466321243523	4.0	0.00035437780428816164	0.18652849740932642	0.5945244803783847	ok
hc_g8561__78e21c1b.pdb	hc	15020.285873187746	4494.216831358067	3538.0369419292733	2767.84153091448	0.2992098066109751	-1.8296092094798446	-1.6	1.536686967123372	5	468.7276852084189	1229.3962458038511	131.3326697435541	3.0	0.00019972988698938203	214	0.14953271028037382	0.14018691588785046	0.22897196261682243	2.0	0.00013315325799292136	0.17757009345794392	0.5431927767870135	ok
hc_g8564__f96eac4b.pdb	hc	14161.61901539643	3381.728467911226	4418.65849704181	3082.837168029357	0.23879532871450856	-1.9753600650893168	-1.3	1.5526222363800841	4	494.29600881955605	691.2376473994875	191.5159575888494	-2.0	-0.00014122679037090403	211	0.16113744075829384	0.17061611374407584	0.24644549763033174	-2.0	-0.00014122679037090403	0.23696682464454977	0.6569746271555351	ok
hc_g8565__d2aae4cf.pdb	hc	12064.315945650567	4306.59277618742	3004.756395102975	1688.6429514301853	0.356969495459876	-1.6415843901194296	-1.6	1.6756879497605703	10	317.91199135906015	738.8535364355278	127.9731249650857	8.0	0.0006631126071332842	189	0.15343915343915343	0.1111111111111111	0.2698412698412698	8.0	0.0006631126071332842	0.24338624338624337	0.710467535379604	ok
hc_g8566__87ce6ab7.pdb	hc	11472.353262137149	3419.126057255297	3158.145781406884	1939.4729365308099	0.29803179688858	-1.781894591751408	-3.2	1.578393199982858	8	256.1905543815685	490.29200661720745	111.51070237763605	8.0	0.0006973285966012613	188	0.1702127659574468	0.1276595744680851	0.24468085106382978	8.0	0.0006973285966012613	0.26063829787234044	0.760983976217593	ok
hc_g8567__c9704aac.pdb	hc	12595.631080666446	3613.32390975889	3116.8609897371466	2404.3570659927836	0.2868712084863401	-1.8666812580962124	-1.6	1.573791674910048	6	463.7133848212043	1128.7453760094497	298.16439421902305	-1.0	-7.939260792854923e-05	194	0.14432989690721648	0.14948453608247422	0.2422680412371134	-1.0	-7.939260792854923e-05	0.2422680412371134	0.5065415251400132	ok
hc_g8568__873bc1b1.pdb	hc	12048.732349963655	4230.511679153655	3426.5912100710975	1799.0113363489545	0.35111674458985026	-1.1574432058754527	-0.8	1.8144405996215796	8	406.96805085951905	1186.3576855230117	127.32260260684954	10.0	0.0008299628300756606	184	0.16304347826086957	0.11413043478260869	0.32608695652173914	9.0	0.0007469665470680946	0.125	0.5103432565899625	ok
hc_g8572__5cd40d10.pdb	hc	11543.823438192609	3924.8099920179543	2726.07821569109	2379.019259765512	0.3399922056181806	-1.4081967055958335	-1.3	1.5566662917194616	8	353.19582469187725	800.560071061904	128.26569935103083	0.0	0.0	180	0.14444444444444443	0.14444444444444443	0.2833333333333333	0.0	0.0	0.2	0.5269808209149979	ok
hc_g8573__33d0b940.pdb	hc	12104.223655172997	3967.3745379588336	2917.2646811404334	2039.7745559058526	0.32776778180757526	-1.615338027144382	-1.6	1.5511775629739906	7	340.74420359269806	896.6367012856765	168.49850732258335	3.0	0.0002478473700969567	182	0.14835164835164835	0.13186813186813187	0.23626373626373626	3.0	0.0002478473700969567	0.2087912087912088	0.6879859631047559	ok
hc_g8574__3fbe2d58.pdb	hc	11674.467229865659	3378.556848321915	3418.2295439653153	1829.0317814737912	0.28939709040245365	-1.8528865536180859	-1.6	1.5099278849432263	7	246.6324074648808	319.8536908541569	234.17586118927886	3.0	0.0002569710412416415	187	0.1497326203208556	0.13368983957219252	0.22459893048128343	3.0	0.0002569710412416415	0.25668449197860965	0.4965895654252604	ok
hc_g8823a__8f82be3c.pdb	hc	19159.51952364729	4825.876162422814	5486.035509080623	3732.406857692811	0.2518787674433361	-1.854484290861308	-3.2	1.7360479337480452	10	331.03792748993243	941.67191960643	390.40954458471947	7.0	0.0003653536296335812	274	0.18248175182481752	0.15693430656934307	0.24452554744525548	7.0	0.0003653536296335812	0.3613138686131387	0.6946670109414718	ok
hc_g8889__a020012a.pdb	hc	10006.54378090685	2631.970701072989	2199.7755176919172	1574.9919245963458	0.26302495234118334	-1.9000486005999955	-3.2	1.7166056152756781	4	430.3731035230931	733.5619029480752	23.31442926565413	6.0	0.0005996076299039833	172	0.13953488372093023	0.10465116279069768	0.2441860465116279	6.0	0.0005996076299039833	0.18023255813953487	0.5132347569691323	ok
hc_g8917__f651c3c7.pdb	hc	14879.813143040887	5844.741860205279	3004.009620404652	2355.2914065434957	0.3927967242612046	-0.9926340680382841	-0.9	1.7231989593335675	6	641.7105569584668	1527.132164581998	172.03752055516475	-1.0	-6.720514501001568e-05	191	0.13612565445026178	0.14136125654450263	0.2617801047120419	-1.0	-6.720514501001568e-05	0.3036649214659686	0.7181507226727383	ok
hc_g8932__fa893b28.pdb	hc	27180.117787234332	6933.044317925845	7551.261002114146	5458.2538554010325	0.25507778782261503	-2.016348239856508	-3.5	1.8649200770599534	12	355.98802869137256	1233.0565333352267	589.7588550618674	4.0	0.00014716639682402986	435	0.15862068965517243	0.14942528735632185	0.2367816091954023	4.0	0.00014716639682402986	0.31724137931034485	0.6785279666651444	ok
hc_g8993__75048418.pdb	hc	26249.864867219072	6915.593211842297	6726.49021703954	4462.258733027267	0.2634525262062783	-1.7026904890597567	-1.3	1.6971901196746324	10	482.38176362152973	1903.4020637386545	336.100106332617	4.0	0.00015238173682925182	411	0.15085158150851583	0.1386861313868613	0.25790754257907544	5.0	0.00019047717103656478	0.35766423357664234	0.7537318326159027	ok
hc_g9046__8802d84e.pdb	hc	14562.076855946847	4083.71830724621	4271.836728721193	2786.457728068771	0.2804351568559745	-1.8516672908791172	-1.6	1.8230041813849087	4	708.7622485557346	1049.4721238624877	307.3523187855172	6.0	0.00041202913975486443	230	0.1608695652173913	0.1391304347826087	0.23043478260869565	5.0	0.000343357616462387	0.16956521739130434	0.5341707398368823	ok
hc_g9060__7fb93b17.pdb	hc	15142.499261260506	4820.626917081286	3361.267825247139	2352.507515633132	0.3183508107815488	-1.3185765322983123	-1.3	1.9050521962640878	8	344.77104818900034	656.9933777535018	89.94002665430735	3.0	0.00019811788980402903	235	0.13617021276595745	0.1276595744680851	0.2723404255319149	2.0	0.00013207859320268602	0.15319148936170213	0.6420780983227019	ok
hc_g9061__d09844f6.pdb	hc	14555.133093131397	5106.710527621306	3089.957192055965	2212.49769391366	0.3508528912065514	-1.2246534290318822	-1.3	1.4269745521352573	9	382.2438145314885	1349.4184018179642	167.45177268265599	7.0	0.00048092998911176683	225	0.13777777777777778	0.1111111111111111	0.28	6.0	0.00041222570495294303	0.20444444444444446	0.6294510911065655	ok
hc_g9211__c6ece09f.pdb	hc	12976.393555891036	4250.985077814643	3453.19219756683	2260.420369116621	0.32759372313309476	-1.5351765920659608	-0.9	1.7357132432978792	11	252.31774320167844	603.9240235858225	167.12628905578774	3.0	0.0002311890424006181	252	0.1349206349206349	0.12698412698412698	0.24206349206349206	2.0	0.0001541260282670787	0.04365079365079365	0.504069032506518	ok
hc_g9212__5afb8a5b.pdb	hc	13475.524752930585	3998.829326660973	3563.828342411405	2568.934872193257	0.2967475775510211	-1.6242291425338993	-1.3	1.7034738278859656	7	475.77855652422835	763.4396170432631	242.34595868786892	10.0	0.00074208612898917	268	0.14925373134328357	0.11940298507462686	0.23507462686567165	8.0	0.0005936689031913361	0.09328358208955224	0.617088915927167	ok
hc_g9213__d9e0a9e4.pdb	hc	6830.44260898112	2912.2525174604607	1777.477675541465	983.587484813947	0.42636366106513174	-1.074865037271225	-1.1	1.8531670384962968	2	1299.15533752485	2158.949168679373	155.45151628896312	5.0	0.0007320169842911303	96	0.15625	0.11458333333333333	0.2708333333333333	4.0	0.0005856135874329042	0.0	nan	ok
hc_g9214__c8fd81b1.pdb	hc	13027.700187395418	3897.3956281636365	3181.0578110178253	2981.7881241386717	0.29916221375238977	-1.7956305924740883	-1.6	1.6999852591803262	9	292.16975777199656	589.2339124390892	82.11367094847967	-1.0	-7.675951899534207e-05	253	0.15019762845849802	0.14624505928853754	0.233201581027668	1.0	7.675951899534207e-05	0.09486166007905138	0.6408112587901743	ok
hc_g9216__412fd2fd.pdb	hc	14811.48022693733	4569.752670937973	3778.726902554319	2829.5349137892026	0.30852775015876255	-1.5265622501682083	-0.9	1.7779823346832166	6	599.0693629081615	1920.4051792722264	282.55622822458747	10.0	0.0006751519663654689	269	0.15613382899628253	0.12267657992565056	0.21561338289962825	9.0	0.000607636769728922	0.0	0.3359106885676341	ok
hc_g9217__d7e84efc.pdb	hc	14797.816443058218	4279.132081338964	4056.0534398993723	2743.0319110743076	0.2891732099668219	-1.9053060179206247	-1.6	1.747661274675803	7	333.37711999267	1186.0760286138755	175.1982662784739	4.0	0.0002703101511896665	262	0.1297709923664122	0.11068702290076336	0.22900763358778625	5.0	0.00033788768898708314	0.08778625954198473	0.5637055896672686	ok
hc_g9218__5031f709.pdb	hc	16591.23900512408	5393.012565474363	3776.137578153858	3630.7721783790807	0.3250518278839074	-1.4391762272721111	-1.3	1.5539198096652773	8	458.31299994867527	1332.2271052853007	146.6424342793696	-4.0	-0.00024109109625656226	289	0.12802768166089964	0.1453287197231834	0.23875432525951557	-5.0	-0.00030136387032070284	0.11418685121107267	0.4798164242002922	ok
hc_g9219__86de2cb0.pdb	hc	16392.327279868514	5785.592439929723	3801.737608865061	2785.1811686407764	0.3529451517866553	-1.3787913241057697	-1.3	1.5583641629736955	9	444.9212277035452	1193.754133772216	216.32676817673064	1.0	6.100415047399061e-05	285	0.12280701754385964	0.12280701754385964	0.24561403508771928	0.0	0.0	0.08421052631578947	0.47947177752570086	ok
hc_g9220__906ec589.pdb	hc	21169.254027348987	5328.11011269932	6109.625260084986	2960.2165656889865	0.25169097152955067	-1.5179484693450043	-0.8	1.6753651068264745	7	449.0235113841444	1510.728821543143	277.6143088397544	17.0	0.0008030514432883349	328	0.16463414634146342	0.11585365853658537	0.22865853658536586	16.0	0.0007558131230949034	0.06707317073170732	0.7427905718262622	ok
hc_g9326__afd217ec.pdb	hc	13713.180620310017	4413.666446512546	2843.18961574983	1694.4071872359068	0.32185578012263977	-1.5335744112478957	-1.3	1.6218080914281257	5	537.4307189667633	1660.4636494987226	165.3832687747585	10.0	0.0007292254274832068	217	0.1382488479262673	0.09216589861751152	0.23963133640552994	10.0	0.0007292254274832068	0.11059907834101383	0.43502277100065445	ok
hc_g9327__984a5b0e.pdb	hc	9596.839506208853	3344.6587322679093	2526.803341608676	1230.01993123349	0.3485166892813015	-1.2143108352522962	-0.8	1.574810876577532	6	507.89848908300064	1280.2188970028078	178.63502503492072	6.0	0.0006252058290771862	151	0.1456953642384106	0.11258278145695365	0.271523178807947	5.0	0.0005210048575643218	0.23841059602649006	0.4839905664060902	ok
hc_g9330__98545d56.pdb	hc	11639.151478828246	3875.4854492060754	3117.4054043835577	2151.2827105071106	0.3329697578260434	-1.5766030739480852	-1.6	1.6129111462202308	6	445.83410330268435	1356.0736667815238	313.3895453372673	1.0	8.591691600706562e-05	188	0.15425531914893617	0.14361702127659576	0.2765957446808511	2.0	0.00017183383201413124	0.25	0.5783472044751412	ok
hc_g9331__539acb09.pdb	hc	14619.500657091972	4497.352612673561	2396.099072223557	2505.440308294372	0.30762696470702505	-1.246757809160339	-0.9	1.6446433092800625	6	516.4088186219606	1243.7305898364236	179.94675666496326	1.0	6.840178905254854e-05	231	0.12121212121212122	0.11688311688311688	0.26406926406926406	1.0	6.840178905254854e-05	0.16883116883116883	0.6014954436030148	ok
hc_g9361__6e54e834.pdb	hc	18387.69449096454	5685.032429572316	5752.311661837632	3297.2859119720847	0.3091759237334437	-1.5650354757871352	-1.3	1.6091547495401926	9	411.6320380178962	1182.5898259702112	235.65367308150988	12.0	0.0006526103642790365	322	0.16770186335403728	0.13354037267080746	0.2670807453416149	11.0	0.0005982261672557834	0.2670807453416149	0.6123300162399903	ok
hc_g9361a__94de8493.pdb	hc	18203.23148884668	6213.650459770149	3451.341130461746	3228.9397898248676	0.341348757970656	-1.2778523770040247	-1.3	1.6890180547554448	4	1179.528760413945	2813.204984062459	389.09730202003874	-7.0	-0.0003845471066106574	328	0.10670731707317073	0.13109756097560976	0.2896341463414634	-8.0	-0.0004394824075550371	0.2347560975609756	0.7835220107916533	ok
hc_g9362__a5cb4bc6.pdb	hc	17677.212672437312	4904.890459572565	4475.467279497426	4099.613463975475	0.27746967525148214	-1.8380507995939057	-1.6	1.5133143808450322	7	424.79204319526104	1238.8996324114064	550.1966202597488	-1.0	-5.657000447583127e-05	315	0.13968253968253969	0.14285714285714285	0.2634920634920635	-1.0	-5.657000447583127e-05	0.1523809523809524	0.8191000482461014	ok
hc_g9366__bc40b436.pdb	hc	18939.028929945147	4627.096039089743	5358.851600457235	4054.6328422047004	0.24431537943181883	-2.0960340462428526	-3.2	1.554431624347918	8	403.9367453330736	1875.3822653999473	454.30425349844876	5.0	0.0002640050880377678	326	0.15950920245398773	0.1441717791411043	0.26380368098159507	5.0	0.0002640050880377678	0.18098159509202455	0.5667920043383403	ok
hc_g9459__fcb2f0f0.pdb	hc	13024.98956362015	4988.433046192089	2594.608979844308	2272.504218973244	0.38298940830825584	-1.1939126284686212	-1.3	1.3976682747499873	3	1161.2071070712022	1941.5159625765402	369.11321831416274	3.0	0.00023032648013624846	196	0.14795918367346939	0.14285714285714285	0.2857142857142857	1.0	7.677549337874949e-05	0.3673469387755102	0.4951635919069451	ok
hc_g9459a__f3702d07.pdb	hc	10018.160345482007	3082.5526889874964	1729.105176667761	1857.252501088711	0.307696481458062	-1.5628146870864177	-1.3	1.566589496464991	4	522.565504525624	1512.8858093291249	232.56198003708724	-6.0	-0.0005989123544729329	168	0.10714285714285714	0.13690476190476192	0.2619047619047619	-5.0	-0.0004990936287274441	0.06547619047619048	0.43494217672400276	ok
hc_g9460__02f35ca7.pdb	hc	10379.840879525753	3127.1448006824558	1758.439771818834	3252.771703240152	0.3012709767883583	-1.6347295425454238	-1.6	1.5815066880029756	3	393.5601251125834	1052.5612328157815	172.8423072397443	-18.0	-0.001734130629642408	167	0.11377245508982035	0.2215568862275449	0.2634730538922156	-18.0	-0.001734130629642408	0.20359281437125748	0.44026876896925915	ok
hc_g9461__fcafa557.pdb	hc	13702.414844137595	5005.915023671044	2844.419159759181	1729.505147040066	0.36533086179424507	-1.0316000204387294	-1.3	1.3472719085059515	5	730.8514047704479	1453.9508883337633	407.6705453283968	4.0	0.00029191934746533745	197	0.1319796954314721	0.1065989847715736	0.3248730964467005	5.0	0.0003648991843316718	0.20304568527918782	0.6526073442546806	ok
hc_g9462__dd8425bb.pdb	hc	9827.801561972778	3060.964114122229	2223.408926062561	1586.174932942994	0.31145969877598834	-1.4992354245980246	-1.6	1.669716493554394	3	519.1151992470039	696.6280317504361	59.27630456525496	5.0	0.0005087607811849559	144	0.1527777777777778	0.125	0.2847222222222222	4.0	0.00040700862494796473	0.3194444444444444	0.6222641569256084	ok
hc_g9464__7b848ff3.pdb	hc	15554.75268497467	6330.870220167845	3576.9761586183545	2021.3387109693163	0.4070055209738717	-0.8917708181281585	-0.8	1.2895917677261974	3	971.9411271233465	1572.1720400544605	394.6505899327166	9.0	0.0005786012919828468	200	0.155	0.105	0.285	10.0	0.0006428903244253853	0.12	0.5939851294991825	ok
hc_g9465__916fc631.pdb	hc	10851.333956459759	3135.9798332764904	2864.5631597113784	2745.779353485475	0.2889948688206811	-1.9579801153347105	-3.2	1.4444721897646287	6	446.6346974206763	837.5904462440628	425.0056447514892	2.0	0.00018430913729361424	165	0.17575757575757575	0.16363636363636364	0.23030303030303031	2.0	0.00018430913729361424	0.06666666666666667	0.3673355210171596	ok
hc_g9466__c603d7c4.pdb	hc	10700.464701939374	3425.852162025878	2900.458077808961	1563.6315526709066	0.32015919471282117	-1.4689432041793313	-1.6	1.550331658808955	5	562.3242725288592	1049.4880181169292	185.08714183471753	8.0	0.0007476310817183541	181	0.1712707182320442	0.12154696132596685	0.26519337016574585	9.0	0.0008410849669331484	0.1878453038674033	0.676811111759672	ok
hc_g9470__e81045cc.pdb	hc	13935.97857880089	3610.67549235032	3206.1563764517196	3397.200262427994	0.25909020108877046	-1.9556969708608694	-3.2	1.560499531016371	4	634.3725090387525	1197.7715125429986	270.29484267092937	-9.0	-0.0006458104071493483	206	0.1407766990291262	0.1796116504854369	0.2621359223300971	-8.0	-0.0005740536952438652	0.32524271844660196	0.7031091726406129	ok
hc_g9488__01f3410c.pdb	hc	10211.897979300355	2959.843411565922	2642.782756575615	2211.2375720289633	0.2898426343041775	-1.7277661153426023	-3.2	1.591011782500438	4	434.1929547331241	705.2598727958119	142.4451763207624	-2.0	-0.0001958499785303403	167	0.1497005988023952	0.16167664670658682	0.2634730538922156	-2.0	-0.0001958499785303403	0.2694610778443114	0.5388241465667719	ok
hc_g9496__9995d578.pdb	hc	23459.2784728674	5641.304153965346	6454.960896513586	4262.678981263854	0.2404721935710845	-1.9001594051184618	-1.6	1.7351090169109258	8	368.12875446536367	1633.8353209576605	469.68977596797123	4.0	0.00017050822789056925	376	0.1595744680851064	0.15159574468085107	0.23404255319148937	3.0	0.00012788117091792694	0.30851063829787234	0.6418991828850641	ok
hc_g9497__8200d820.pdb	hc	23385.91073870826	6361.125636309425	6453.608267119563	3950.98624528875	0.27200675258631335	-1.841321752798357	-1.3	1.7137870794120473	10	492.2712072693324	1661.8468038618896	232.77974876154403	3.0	0.00012828236768365036	389	0.15167095115681234	0.14395886889460155	0.2596401028277635	3.0	0.00012828236768365036	0.20822622107969152	0.7439477318520568	ok
hc_g9513__03e0536d.pdb	hc	14056.122951552778	3681.0749614298165	2962.2951096399484	3467.9524973538932	0.26188408952577985	-1.5697985238659102	-1.3	1.7167447160318332	7	382.3906814081841	781.4110488200606	190.21087870434388	-9.0	-0.0006402903582318033	256	0.13671875	0.17578125	0.23828125	-10.0	-0.0007114337313686703	0.10546875	0.5175281220555918	ok
hc_g9897__245b1c3b.pdb	hc	19424.824520198854	5853.536755240534	4948.685934559777	2904.555658584405	0.3013430957460516	-1.566897249572707	-1.3	1.6015004481442918	7	667.4549685054728	2422.9332783887644	411.4276926118251	7.0	0.0003603636157804704	337	0.13353115727002968	0.11275964391691394	0.28486646884273	7.0	0.0003603636157804704	0.2344213649851632	0.7634191524392242	ok
hc_g9898__7c215b3b.pdb	hc	20467.674829144213	5805.844621199865	6322.087285727902	3484.1290660996337	0.28365921726159343	-1.9022155352894603	-1.6	1.6508228374447325	8	526.9666705285672	1422.7820689246291	335.59632439776044	15.0	0.0007328629228876202	332	0.1716867469879518	0.12349397590361445	0.2560240963855422	16.0	0.0007817204510801282	0.18373493975903615	0.5454988724140889	ok
hh_g10002__9ed5e522.pdb	hh	6176.479980163774	2695.2559695963982	1378.352298040709	819.202538657943	0.43637411248031466	-1.1758091786716216	-1.3	1.6512594402737064	2	965.2605101598995	1694.3990107862942	80.45602665667825	5.0	0.0008095225785654407	86	0.1511627906976744	0.10465116279069768	0.26744186046511625	4.0	0.0006476180628523525	0.0	0.2907644168747825	ok
hh_g10016__fcd9acf6.pdb	hh	6702.554147908463	2678.2785373607903	1371.9079320071698	944.0596612392817	0.3995907348538988	-1.1058256045113337	-0.8	1.749121045048697	1	2058.3802923413878	2058.3802923413878	36.569888133909814	2.0	0.00029839371019838777	86	0.12790697674418605	0.10465116279069768	0.27906976744186046	2.0	0.00029839371019838777	0.13953488372093023	0.5478970845869721	ok
hh_g10350__71c30693.pdb	hh	13206.350315844425	3694.3572178871564	3285.4889486747015	2864.880962392665	0.2797409677566119	-1.7244611787385211	-1.6	1.6704150211007798	6	368.99246150895783	762.6718391061091	173.6140582808401	0.0	0.0	186	0.15591397849462366	0.15053763440860216	0.25806451612903225	1.0	7.572114748464925e-05	0.0	0.3414021807668294	ok
hh_g10351__da88584e.pdb	hh	10243.837647115366	3006.3538081952465	2366.4360970710786	1964.5428219438418	0.29347925179601286	-1.568788883284109	-1.6	1.6068575386491486	3	638.2982999573933	850.2213482465323	43.00759414428506	1.0	9.761966505605416e-05	173	0.14450867052023122	0.1329479768786127	0.2658959537572254	2.0	0.00019523933011210832	0.06358381502890173	0.3772921007000207	ok
hh_g10352__a94ff7fb.pdb	hh	10891.879623428445	3251.5067431726084	1942.7018504571731	3381.5926512971964	0.2985257692509394	-1.7328824740545472	-1.6	1.7026787761226518	6	327.73652902090583	547.6477981359978	198.7439616757131	-10.0	-0.0009181151780717434	187	0.13368983957219252	0.18181818181818182	0.2620320855614973	-9.0	-0.000826303660264569	0.1443850267379679	0.5712394205793895	ok
hh_g10353__c0586321.pdb	hh	12746.669947388924	3904.669418447749	3362.5558313539973	2589.9833005731516	0.306328588922756	-1.741086396941595	-1.6	1.7177259457977436	6	434.3635034608422	649.4076974846694	316.5445894725494	3.0	0.00023535558796001707	199	0.15577889447236182	0.1407035175879397	0.23618090452261306	3.0	0.00023535558796001707	0.1407035175879397	0.8876663178695636	ok
hh_g10354__b833f96e.pdb	hh	11523.730024460343	2521.4030699740756	3446.0740377790257	2733.621932412565	0.21880094939938105	-2.128321715666185	-1.6	1.5292847477998177	4	263.2288880428176	347.57068683643604	403.893124498653	-2.0	-0.0001735549163122346	187	0.1657754010695187	0.1711229946524064	0.1925133689839572	-1.0	-8.67774581561173e-05	0.20320855614973263	0.723645064278301	ok
hh_g10495__3d8b9a1a.pdb	hh	12328.516802987448	3822.8280153149926	2748.125082883459	2623.819390710422	0.31008012370057725	-1.5990687630275011	-1.4500000000000002	1.3773426424520938	7	299.785014888573	920.089961262553	92.3477037634971	-6.0	-0.00048667654802936875	194	0.13917525773195877	0.17010309278350516	0.20103092783505155	-6.0	-0.00048667654802936875	0.19072164948453607	0.6749871097009174	ok
hh_g10498__4338809a.pdb	hh	16412.790069908242	7061.225280243766	3613.086475741668	2407.3744206268248	0.430226990668092	-0.9250565888001739	-0.8	1.270977032705471	8	608.4171252402641	1347.8780871871422	222.53700826275315	4.0	0.0002437123720563351	244	0.11885245901639344	0.11065573770491803	0.28688524590163933	2.0	0.00012185618602816755	0.30327868852459017	0.6785311814349716	ok
hh_g10499__b3e089e5.pdb	hh	11914.527704949185	4568.951277713741	2303.026969465386	2242.580897138822	0.3834773304371805	-1.0001827482250762	-1.3	1.609380094502353	4	830.1223995108551	2182.9118282055506	82.59914413971731	-5.0	-0.0004196557449711621	197	0.1065989847715736	0.1319796954314721	0.3096446700507614	-5.0	-0.0004196557449711621	0.3248730964467005	0.6953142227412257	ok
hh_g10500__79812a1b.pdb	hh	11783.381835505763	4458.734647642723	2053.786462101275	1648.7044217873981	0.37839176476549663	-0.9886558101605277	-1.3	1.5310694467955637	6	535.0673528970129	924.6628375869723	167.64359563521626	4.0	0.000339461120401545	201	0.10945273631840796	0.0945273631840796	0.30845771144278605	3.0	0.0002545958403011587	0.26865671641791045	0.5945171531999217	ok
hh_g10501__db6073d9.pdb	hh	13003.352454516795	4982.443949928575	2334.8687021910096	2697.9579415685826	0.38316610792149164	-1.2317121253627594	-1.3	1.6844717364422266	9	394.6968293729778	583.695322003292	128.16635125623992	-7.0	-0.0005383227151986107	209	0.11483253588516747	0.14832535885167464	0.2535885167464115	-7.0	-0.0005383227151986107	0.27751196172248804	0.5834904197816224	ok
hh_g10502__1f93dbc7.pdb	hh	12434.314414276105	4570.956113631762	1776.5482567524741	2932.254740460943	0.3676082139586038	-1.2987164153313444	-1.3	1.549303935773285	7	495.5874135309129	1699.490213339437	332.3839639967925	-16.0	-0.0012867617358645889	201	0.0945273631840796	0.17412935323383086	0.2736318407960199	-16.0	-0.0012867617358645889	0.22885572139303484	0.5365719236071217	ok
hh_g10503__f97b80d6.pdb	hh	11670.675027046767	3906.5481138508226	2323.6703504316374	2120.4288865861977	0.33473197606799987	-1.333073220022944	-1.6	1.6417045171576057	6	436.22890576256594	841.4123844074942	165.67438061594004	3.0	0.0002570545399514172	195	0.1282051282051282	0.11794871794871795	0.28205128205128205	2.0	0.00017136969330094478	0.26153846153846155	0.5370925685807708	ok
hh_g10504__70281785.pdb	hh	9695.90395576894	3054.2416190724275	2107.3329878620934	1477.3567867120257	0.31500328726494786	-1.2573951947709825	-0.8500000000000001	1.6751101343455561	4	591.0377508772805	1320.7158043203704	87.84614267517517	0.0	0.0	173	0.11560693641618497	0.11560693641618497	0.2658959537572254	0.0	0.0	0.15606936416184972	0.4699419816993852	ok
hh_g10505__eedc7e94.pdb	hh	12613.653290475851	4417.403839175704	3316.3521324909893	2001.224893275915	0.3502081226944091	-1.4135453109199532	-1.3	1.5382376300459866	7	499.67167150311235	1326.3013517130373	124.78710597381985	5.0	0.00039639586445390355	201	0.12935323383084577	0.1044776119402985	0.2835820895522388	5.0	0.00039639586445390355	0.13432835820895522	0.5721273953802798	ok
hh_g10506__fb72610e.pdb	hh	12665.073796796074	3496.863494096075	3482.991191193382	2345.9593703711257	0.27610289132154037	-1.7730009119079022	-1.6	1.4922290854619547	5	482.8051898117662	937.0380170501821	227.5958130931937	1.0	7.895729752897084e-05	210	0.14761904761904762	0.14285714285714285	0.2761904761904762	1.0	7.895729752897084e-05	0.22857142857142856	0.6238711857881631	ok
hh_g10507a__e5e24323.pdb	hh	12161.21286050339	3996.2186503260846	2675.2348579968702	1992.3069870937393	0.3286036266419457	-1.0996069829660189	-1.3	1.535182459119896	6	428.30457512747347	911.5126129196072	116.2405176399866	4.0	0.00032891456188477794	191	0.14136125654450263	0.12041884816753927	0.25654450261780104	4.0	0.00032891456188477794	0.13089005235602094	0.5296786544441731	ok
hh_g10536__d5d10f37.pdb	hh	13420.654749669844	4370.820251082089	3294.31765721327	2510.064464453095	0.3256786149863228	-1.3961086605007487	-1.4500000000000002	1.6158909244724065	5	581.4145160642963	964.8696831870764	72.75002753181961	1.0	7.45120129123805e-05	210	0.15714285714285714	0.14761904761904762	0.21428571428571427	2.0	0.000149024025824761	0.06190476190476191	0.46944365801674176	ok
hh_g10538a__b83c9f97.pdb	hh	11027.890698924472	3306.472822656485	2102.8647066332223	3214.1061546884516	0.2998282185530691	-1.4555830113507378	-1.6	1.739101864738025	6	439.4419942367581	651.8818954992349	64.88626809389956	-12.0	-0.0010881500667367274	194	0.13917525773195877	0.18556701030927836	0.25773195876288657	-9.0	-0.0008161125500525456	0.05670103092783505	0.3576925661702494	ok
hh_g10629__0bc81c47.pdb	hh	11183.538860676668	4149.093034782534	1569.4538047538651	1653.3914509331155	0.3710000105039641	-1.1107696597683396	-0.8	1.3473282936793025	6	444.25603103001873	586.2079749969846	389.9106207719514	-7.0	-0.000625919942444449	178	0.07303370786516854	0.10674157303370786	0.29213483146067415	-6.0	-0.0005365028078095278	0.08426966292134831	0.5793166588469064	ok
hh_g10630__f1c7cd72.pdb	hh	10440.931755697118	3264.149475862862	2004.044406243314	2318.0996358949633	0.31263009396472413	-1.5958873529767148	-1.3	1.6566203244436237	4	645.8726748168066	1213.8332187883182	299.398739406163	-7.0	-0.0006704382485960062	176	0.10795454545454546	0.14204545454545456	0.2727272727272727	-6.0	-0.0005746613559394339	0.08522727272727272	0.5034631903370388	ok
hh_g10631__ee0ca0b2.pdb	hh	9149.405101406857	3212.576621409063	1061.7226536461142	1897.6722147117223	0.3511240988679233	-1.2569535118874107	-1.3	1.7041251039095517	3	785.0914305916713	1725.4845350744586	101.97779314701911	-12.0	-0.0013115606825797692	176	0.08522727272727272	0.14772727272727273	0.29545454545454547	-11.0	-0.001202263959031455	0.17045454545454544	0.5536581292930793	ok
hh_g10635__1719b6c4.pdb	hh	9181.774435966418	2700.5475342753725	1676.3898055890445	2055.7088368682757	0.2941204396937605	-1.6914054788336839	-1.6	1.693039523229332	4	563.5116678972714	1593.2595755339041	107.16939191275839	-8.0	-0.0008712912798927813	152	0.10526315789473684	0.14473684210526316	0.2631578947368421	-6.0	-0.000653468459919586	0.16447368421052633	0.4300111954967125	ok
hh_g10654__7b001632.pdb	hh	8718.62504162177	2281.655089096992	3099.2781294739793	1234.0860497177987	0.26169895805870974	-2.012048706656632	-3.2	1.567944109553195	2	619.9670099478606	934.9920640125168	65.76079552822033	12.0	0.0013763638122655008	95	0.25263157894736843	0.12631578947368421	0.17894736842105263	12.0	0.0013763638122655008	0.2736842105263158	0.760983976217593	ok
hh_g10735__8fc1257d.pdb	hh	8487.992456336866	3547.8483410940626	1520.376388685735	1572.3429012049676	0.4179843890465939	-0.9056779156383714	-0.9	1.6940840103011274	1	3439.3002762060705	3439.3002762060705	222.05284367224198	-6.0	-0.0007068809298387854	97	0.10309278350515463	0.16494845360824742	0.27835051546391754	-6.0	-0.0007068809298387854	0.5051546391752577	0.5198746609237683	ok
hh_g10792__4e7059f4.pdb	hh	12494.37659594765	3127.040865752018	3803.1082159097377	2068.9629686503054	0.2502758614436372	-2.0843419453979464	-2.4000000000000004	1.6411786511005	3	666.9093983353005	1622.7909502637758	268.10940987745954	7.0	0.0005602520418882154	197	0.16243654822335024	0.1319796954314721	0.24873096446700507	6.0	0.00048021603590418457	0.17258883248730963	0.6128932817583412	ok
hh_g10793__6ba2d074.pdb	hh	12071.306232706114	3431.18626517088	3495.804219988578	1873.5907236884525	0.2842431630037179	-1.9065767509754672	-2.4000000000000004	1.6036245338218713	5	487.7051302393271	960.4356776675753	229.60440921585754	5.0	0.00041420538122485464	189	0.1693121693121693	0.14285714285714285	0.25396825396825395	5.0	0.00041420538122485464	0.21693121693121692	0.5024647192799074	ok
hh_g10794__2af457b9.pdb	hh	12243.55857241307	3168.590837969427	2580.3450748163314	2856.7283095295006	0.2587965597770594	-1.9102086612080642	-2.4000000000000004	1.578653129718326	4	366.948480692298	537.9968807506268	284.8306295343523	-4.0	-0.00032670240243818624	190	0.1368421052631579	0.15789473684210525	0.25263157894736843	-4.0	-0.00032670240243818624	0.07368421052631578	0.5467184064170129	ok
hh_g10830__94b9adff.pdb	hh	6032.356713433175	2701.181395398283	771.0842195510796	707.6757697591071	0.44778210635043303	-0.4834223127102841	-0.7	1.811038178117937	1	2397.208020885268	2397.208020885268	101.62291800307763	-1.0	-0.00016577269009525686	74	0.08108108108108109	0.0945945945945946	0.32432432432432434	-1.0	-0.00016577269009525686	0.14864864864864866	0.3736880543065411	ok
hh_g10847__775eb40e.pdb	hh	8380.694006045407	2795.2942242004506	1762.9311956062454	1455.3126351722958	0.33353970711543307	-1.657557410711133	-1.3	1.7232270956330265	4	570.7777890009816	1082.470761016261	130.26818261214643	-3.0	-0.0003579655811124893	130	0.11538461538461539	0.13076923076923078	0.15384615384615385	-2.0	-0.00023864372074165952	0.16923076923076924	0.49905061724569605	ok
hh_g10890__e049a396.pdb	hh	10390.150688105728	2832.7508308009305	2991.032077923795	1878.8841597989601	0.27263808926695954	-2.0960098931640907	-3.2	1.6031870230800371	6	340.1871297907058	641.8299284344255	123.53846515092462	8.0	0.0007699599592100346	162	0.18518518518518517	0.13580246913580246	0.22839506172839505	8.0	0.0007699599592100346	0.30246913580246915	0.760983976217593	ok
hh_g11089__0701c3b2.pdb	hh	12890.662223713929	3619.25598502202	3834.034084701827	2484.151947614285	0.2807657141433713	-1.9960369676708027	-3.2	1.6219828982877542	7	295.61857399144463	550.394076934806	76.02714483815812	6.0	0.0004654532013849743	205	0.18048780487804877	0.15121951219512195	0.25853658536585367	6.0	0.0004654532013849743	0.17073170731707318	0.4759804850492682	ok
hh_g11091__d2ae04c6.pdb	hh	12351.010027333632	4716.959383585453	2056.6589056796965	1702.0781992619006	0.381908797187153	-1.2303234347061351	-1.3	1.6606235540503946	4	502.7528839499496	1423.1872035105507	148.9981860910705	-2.0	-0.00016193007661509972	186	0.10215053763440861	0.11290322580645161	0.26881720430107525	-2.0	-0.00016193007661509972	0.11827956989247312	0.4141964438180277	ok
hh_g11093__bc52cca7.pdb	hh	10639.395574194377	2738.6263286482367	2475.3552651030236	1484.4658045866174	0.25740431489272897	-1.8089476568904594	-1.3	1.5783256863392554	3	602.302598345134	870.5311994614391	146.09445042514997	6.0	0.0005639418102427613	168	0.125	0.08928571428571429	0.22023809523809523	6.0	0.0005639418102427613	0.2261904761904762	0.5922366079631749	ok
hh_g11110__fa62e901.pdb	hh	11717.666950078716	3992.4284958697467	2111.620736329914	2310.09822432907	0.3407187209603126	-1.2356070257179559	-1.3	1.3956350035338958	7	393.9380712799666	985.7022646319962	203.98669476279684	-4.0	-0.0003413648823644991	178	0.11797752808988764	0.1348314606741573	0.2696629213483146	-3.0	-0.00025602366177337435	0.3258426966292135	0.5937812929195165	ok
hh_g11221__f8de8163.pdb	hh	15722.379021217528	5316.884753333298	3390.6083763797405	3150.0031314456605	0.3381730427792195	-1.3341919433454976	-1.3	1.4909851384896349	7	451.8925512610667	1428.7104536589584	529.1450776782348	-5.0	-0.0003180180297938654	223	0.11210762331838565	0.13452914798206278	0.273542600896861	-5.0	-0.0003180180297938654	0.17040358744394618	0.5395302711363166	ok
hh_g11222__1f273387.pdb	hh	10574.51332753104	2388.958474482611	3010.4019895645833	2576.0507201915157	0.22591663563966496	-1.9755926483237727	-3.5	1.63776733902655	6	258.6490793782082	729.9373794757446	125.16461436653206	-3.0	-0.0002837009994766772	184	0.15760869565217392	0.16847826086956522	0.2391304347826087	-2.0	-0.00018913399965111814	0.1358695652173913	0.5365037241796978	ok
hh_g11224__ab48b660.pdb	hh	11702.296231708682	2864.9318909373055	2634.703595832963	2799.9403444226955	0.2448179258336028	-1.9006188458206374	-3.2	1.6302844874967515	7	359.82898788149566	903.5781233393891	311.3015109114805	-6.0	-0.0005127198868665047	191	0.13089005235602094	0.15706806282722513	0.2513089005235602	-5.0	-0.00042726657238875395	0.193717277486911	0.42700870977466593	ok
hh_g11225__34373e94.pdb	hh	11202.754717741593	2865.7261711019896	2593.3537445072484	2432.675573948609	0.2558054909979947	-1.9089272475675625	-1.6	1.7103524578463434	8	285.80272752815335	768.6346938345823	133.58152058442076	0.0	0.0	198	0.1414141414141414	0.1414141414141414	0.23737373737373738	0.0	0.0	0.13636363636363635	0.6085311390495238	ok
hh_g11226__739e82e0.pdb	hh	15258.20928193807	5088.009599983789	3608.9641517610175	2292.8437123132367	0.3334604674748254	-1.461988070159369	-1.4500000000000002	1.5359148635827042	6	614.4263993107759	1290.8535364921236	306.2622685471594	1.0	6.553849023317249e-05	237	0.12236286919831224	0.11814345991561181	0.27848101265822783	1.0	6.553849023317249e-05	0.15611814345991562	0.46045264778875034	ok
hh_g11227__d8c29069.pdb	hh	14379.941488655564	4947.676600539744	3621.741144237538	2369.643091465845	0.3440679229775031	-1.3135699268699454	-1.3	1.5146801041198914	5	676.1543275642007	1241.220030856119	144.33071557951433	5.0	0.0003477065608329863	237	0.14767932489451477	0.12658227848101267	0.2911392405063291	5.0	0.0003477065608329863	0.1518987341772152	0.7575341319016846	ok
hh_g11228__14beb6b5.pdb	hh	12077.16368611171	3894.4211715189235	2932.1668793730105	1975.9253799113387	0.32246157067469106	-1.5390039791946204	-1.3	1.6412140423926476	5	454.1335483445552	1161.728227653169	100.84063798924639	2.0	0.00016560179624789932	211	0.13270142180094788	0.12322274881516587	0.2843601895734597	2.0	0.00016560179624789932	0.17535545023696683	0.5736762034809536	ok
hh_g11229__bb838cf2.pdb	hh	10807.797378729087	2706.440370349936	3074.8340051708537	2465.4590842089883	0.2504155357017058	-1.9442666722011472	-3.5	1.7137571880339928	6	334.7642289783147	609.0817403658762	239.9194833840961	2.0	0.00018505158173451845	179	0.1564245810055866	0.1452513966480447	0.2569832402234637	2.0	0.00018505158173451845	0.2011173184357542	0.6184316757708485	ok
hh_g11237__7ae74c78.pdb	hh	10153.321152286526	2529.337383636098	2590.170741916241	1720.929003554841	0.24911428937382638	-1.9167282291104701	-1.3	1.6884277975666235	4	398.3215477460072	1093.767038132677	133.33509795203406	1.0	9.848994087760144e-05	179	0.12849162011173185	0.12290502793296089	0.22346368715083798	1.0	9.848994087760144e-05	0.24581005586592178	0.6003127011266763	ok
hh_g11307__43097832.pdb	hh	13373.34923296424	5200.6354783529105	2779.484263308318	2307.1863948778037	0.3888805554807287	-1.198723432635703	-1.3	1.3855232974670944	3	1193.6919834671842	2019.2690994200423	347.16598212433314	3.0	0.00022432675223983827	196	0.14795918367346939	0.14285714285714285	0.29081632653061223	1.0	7.477558407994609e-05	0.3622448979591837	0.4951635919069451	ok
hh_g11307a__9c7aac45.pdb	hh	10197.25546018837	3205.4458329205695	1839.5925247173113	1942.605500109558	0.31434397671364767	-1.480516371453375	-1.3	1.6221191965669937	4	446.53273756388813	1182.0668367681203	175.67933234280127	-5.0	-0.000490328012230424	168	0.1130952380952381	0.13690476190476192	0.26785714285714285	-4.0	-0.00039226240978433916	0.06547619047619048	0.43494217672400276	ok
hh_g11308__ee290b3a.pdb	hh	10334.714176048943	3280.3627107409507	1529.6962518796745	3281.0562360441354	0.31741204012620927	-1.4584055578349189	-1.6	1.606549918599441	6	277.1971920586987	696.355145206113	202.708857859558	-18.0	-0.0017417027402379082	167	0.10778443113772455	0.20958083832335328	0.281437125748503	-17.0	-0.0016449414768913578	0.20359281437125748	0.4675162416526147	ok
hh_g11309__b549b6f0.pdb	hh	13461.73927429424	5404.853071245054	1938.9745609179038	1928.824629402501	0.40149738166195575	-0.8419741451657982	-1.3	1.4304976480805247	9	479.87809968813394	1372.2994970046416	211.92490364545642	-4.0	-0.00029713842457476273	197	0.10152284263959391	0.116751269035533	0.3350253807106599	-3.0	-0.00022285381843107203	0.24873096446700507	0.5180143154556984	ok
hh_g11310__462a036a.pdb	hh	10030.18497470656	2746.600285985986	2486.594575382708	1788.4012095008172	0.2738334629832028	-1.6447845268206112	-3.2	1.6455061226873178	4	555.9851061208894	1087.1494073843105	81.51462915471267	7.0	0.0006978934105056013	162	0.16049382716049382	0.12345679012345678	0.2962962962962963	6.0	0.000598194351861944	0.21604938271604937	0.6222641569256084	ok
hh_g11313__5c1ad6c8.pdb	hh	9987.420959227931	3200.909543978735	2207.3104713104503	1954.2085932143195	0.32049410523957517	-1.617641502763393	-1.3	1.5600115936110497	2	740.4213904883975	1138.3171487743732	204.8246513099279	3.0	0.00030037784651783744	155	0.14838709677419354	0.12258064516129032	0.2645161290322581	4.0	0.00040050379535711656	0.14838709677419354	0.67554240147957	ok
hh_g11314__128be4af.pdb	hh	12688.658942248612	3860.893212816556	3932.0709891156807	1810.6074927947677	0.30427905978000463	-1.6592840330213188	-1.6	1.477890433115113	5	580.5602871591851	1199.134717995696	389.3627023921392	10.0	0.0007881053502591706	195	0.18461538461538463	0.12307692307692308	0.2564102564102564	12.0	0.0009457264203110048	0.17435897435897435	0.676811111759672	ok
hh_g11316__6854718c.pdb	hh	13639.630879308337	3683.984416001718	2818.967196641724	3551.202478737237	0.27009414320664754	-1.9400025972255825	-3.2	1.539286478342362	6	435.22366739605906	1196.5877137484736	305.0629018144486	-13.0	-0.0009531049714638046	206	0.1262135922330097	0.18446601941747573	0.2621359223300971	-12.0	-0.0008797892044281273	0.2621359223300971	0.7031091726406129	ok
hh_g11331__32253ddc.pdb	hh	10428.287259506991	2984.5013075216143	2467.2688375807975	2069.890603162879	0.2861928553800416	-1.7969292401196004	-3.2	1.5941810901008162	5	398.08790076276557	709.9232960283176	150.05602619086883	-2.0	-0.00019178604791277607	167	0.1437125748502994	0.15568862275449102	0.2634730538922156	-2.0	-0.00019178604791277607	0.281437125748503	0.5590481940201658	ok
hh_g11338__6f97bb85.pdb	hh	22493.36252922973	4752.700098369434	6298.646851742559	4262.798351248487	0.21129344677539358	-2.0784981432882774	-1.6	1.7047594891258677	8	354.6669292011767	1352.87050239187	462.27666762638603	3.0	0.00013337267810010854	365	0.16164383561643836	0.15342465753424658	0.2219178082191781	3.0	0.00013337267810010854	0.2602739726027397	0.6867490081708355	ok
hh_g11339__ce3dd576.pdb	hh	23079.303913991793	6581.199823604723	6103.392471693392	4135.245461540891	0.2851559062669512	-1.8046522625628612	-1.3	1.7157358438439796	12	424.882773711644	1813.2143224392287	191.26865418837733	1.0	4.332886311158421e-05	379	0.1503957783641161	0.14775725593667546	0.2559366754617414	1.0	4.332886311158421e-05	0.21635883905013192	0.7568936544788577	ok
hh_g11370__ee2176d5.pdb	hh	19743.276690184335	7227.133814719537	3195.525584410855	4371.769597043009	0.36605543892886916	-1.096223993012559	-1.3	1.683056830640796	5	1124.9569544145775	3331.3414040867806	234.71018580495087	-21.0	-0.0010636532288705888	313	0.10862619808306709	0.16932907348242812	0.26517571884984026	-19.0	-0.0009623529213591042	0.10543130990415335	0.3915337218064169	ok
hh_g11592__45614273.pdb	hh	14982.049213276541	3163.4878296631923	3993.443799784033	3312.496285765941	0.21115187813292094	-1.979524043061163	-3.2	1.5053051672788782	6	266.257741117206	526.1673265150434	343.5005632052898	0.0	0.0	198	0.16161616161616163	0.16161616161616163	0.21212121212121213	0.0	0.0	0.1717171717171717	0.6322931740944436	ok
hh_g11748__1e19a5fe.pdb	hh	10845.739021599446	3378.7245398704645	2830.944664973366	1945.8641038519402	0.3115255247375661	-1.5739676464556385	-1.4500000000000002	1.4727293935841959	3	652.5188141902435	1294.539491499735	215.07868732040072	0.0	0.0	166	0.13855421686746988	0.13855421686746988	0.2891566265060241	0.0	0.0	0.1746987951807229	0.5832660160458786	ok
hh_g11749__d30e23c6.pdb	hh	11134.67712327973	3501.3188114547324	2678.033005760646	1792.3827305538848	0.3144517593720235	-1.5953628884366893	-1.3	1.4949505076428073	7	353.7712685632152	574.9553143580373	128.42306819836338	1.0	8.980951929977913e-05	170	0.13529411764705881	0.12941176470588237	0.27647058823529413	1.0	8.980951929977913e-05	0.1588235294117647	0.486908400919833	ok
hh_g12256__ac2bbebe.pdb	hh	14566.336369529807	4472.69109133849	4082.53602937376	3274.0763802102674	0.30705669413858705	-1.7518198380407237	-1.6	1.2626113379895894	6	347.69380604922577	640.8432845109384	750.7865875585026	-1.0	-6.865144224541064e-05	213	0.1643192488262911	0.16901408450704225	0.2535211267605634	-1.0	-6.865144224541064e-05	0.17370892018779344	0.6864367060416455	ok
hh_g12258__cf6cf6b2.pdb	hh	14686.01889063403	5707.697163481425	3252.033736359141	2223.9846972856644	0.38864836045672624	-1.2094147493142415	-1.3	1.4113499732857786	7	575.8471599170875	1594.766009146521	267.4725506343632	6.0	0.00040855183727337324	214	0.14018691588785046	0.11214953271028037	0.2523364485981308	6.0	0.00040855183727337324	0.06542056074766354	0.43127578049410165	ok
hh_g12259__844f9fd6.pdb	hh	13085.236055546797	5971.90479884079	2700.3266091549613	1678.3389845752224	0.4563849496860483	-0.7344680046429949	-1.3	1.488532476830125	10	405.941766661172	1094.7500567572058	86.100131397976	2.0	0.00015284401378087522	200	0.12	0.11	0.305	2.0	0.00015284401378087522	0.12	0.4658841994373931	ok
hh_g12260__aa9a6df6.pdb	hh	13280.565330773888	5031.052111444562	3536.5437078819887	1662.3862490776332	0.3788281587521388	-1.2130063400136188	-1.3	1.4832986229107026	7	579.76412408088	1699.9442022207104	163.34886961241614	9.0	0.0006776819943910889	196	0.15816326530612246	0.11734693877551021	0.23979591836734693	8.0	0.0006023839950143013	0.2857142857142857	0.5650465532599035	ok
hh_g12262__fdcf7a60.pdb	hh	10400.710518733435	3093.3485839882264	2754.375403377336	1954.6304728327723	0.29741704457753954	-1.6819378879184366	-1.3	1.5763331978510395	5	456.6609145041633	908.7922389084139	200.5854230048875	1.0	9.614727745751901e-05	171	0.13450292397660818	0.13450292397660818	0.23391812865497075	0.0	0.0	0.13450292397660818	0.42960171670373826	ok
hh_g12263__83ad27e4.pdb	hh	9740.70430024017	3086.869007912541	2253.7698586405468	1781.7921745129663	0.3169040875038605	-1.5384522741768538	-1.3	1.6403737198970132	4	579.6366663063357	1036.2940211642356	141.09271906865237	2.0	0.0002053239620415012	167	0.12574850299401197	0.11976047904191617	0.2754491017964072	1.0	0.0001026619810207506	0.281437125748503	0.6480842815963445	ok
hh_g124__85d8dbb8.pdb	hh	11459.588512834995	2847.301888384075	3994.971814223393	2361.3150558162	0.24846458362750404	-1.9947298924877992	-1.6	1.5745194339436004	3	548.4735352437	720.8526361893206	459.05115230524007	11.0	0.0009598948502976137	182	0.2087912087912088	0.14285714285714285	0.22527472527472528	12.0	0.0010471580185064876	0.24725274725274726	0.5597467830545005	ok
hh_g12544__ccbe3f2f.pdb	hh	11921.0203849008	4603.166523298118	2076.3726483513437	1604.1589715227271	0.3861386336633148	-1.2200176541774774	-1.3	1.3972301510434377	8	338.7646802033968	895.8942557972524	241.9194896069355	2.0	0.00016777087324950857	184	0.11413043478260869	0.10326086956521739	0.24456521739130435	2.0	0.00016777087324950857	0.11956521739130435	0.5914270995242134	ok
hh_g12545__9db2e6cb.pdb	hh	14212.13080461355	4668.077260911423	3512.628548928993	2590.99846986908	0.3284572401624723	-1.4373443501789696	-1.3	1.6140661186835357	9	393.2498583120848	823.0024760687742	226.90597463829687	5.0	0.0003518121292816203	222	0.15315315315315314	0.13063063063063063	0.25675675675675674	5.0	0.0003518121292816203	0.2972972972972973	0.632144462789071	ok
hh_g12547__6a961a62.pdb	hh	14231.658526013303	4427.815661509483	3114.3185725102708	2902.1167599930254	0.31112436076344235	-1.5912996150124388	-1.3	1.6117189855731568	7	496.21489290847313	1029.733521586406	241.23926186300017	-5.0	-0.000351329396420014	222	0.12162162162162163	0.14414414414414414	0.24774774774774774	-5.0	-0.000351329396420014	0.18468468468468469	0.5768263317691651	ok
hh_g12548__4009bafb.pdb	hh	12694.880096769497	5045.386715684056	2610.1479710578074	1226.9940813351557	0.3974347671836594	-1.0678138422282253	-0.8	1.5408440151709837	7	539.8728694464777	1199.3906959429921	89.0376167972311	7.0	0.0005514033962228057	206	0.12135922330097088	0.08737864077669903	0.2815533980582524	7.0	0.0005514033962228057	0.23786407766990292	0.6526101178288152	ok
hh_g12549__80dd1804.pdb	hh	13665.086516036588	4850.692279492038	2115.0615225349156	2490.713725287692	0.3549697452555119	-1.1392149987737554	-0.8	1.5741333475797463	4	904.6620247631898	2603.764931142238	202.64222465143186	-4.0	-0.00029271677097000604	234	0.10256410256410256	0.11965811965811966	0.28205128205128205	-4.0	-0.00029271677097000604	0.23076923076923078	0.5800432369355495	ok
hh_g12550__cd814c39.pdb	hh	13968.369498641901	4566.221605826142	4103.273638186005	1528.4814331827306	0.3268972521288258	-1.2195432443422916	-1.3	1.636115506699561	7	509.444439324441	929.527795665942	127.03442490561513	9.0	0.0006443128527545782	208	0.15384615384615385	0.11057692307692307	0.2932692307692308	9.0	0.0006443128527545782	0.38461538461538464	0.6973901266258192	ok
hh_g12551__5d8b6c02.pdb	hh	14816.214158236828	4801.599737497368	2875.319959726928	2653.657503364615	0.324077371332271	-1.417020541810358	-0.8	1.4997120049997246	5	608.8845273742801	963.3836929038997	184.83213987546026	-5.0	-0.0003374681242185159	215	0.10697674418604651	0.13023255813953488	0.25116279069767444	-5.0	-0.0003374681242185159	0.12093023255813953	0.4827335943400153	ok
hh_g125__93129298.pdb	hh	11633.07936587882	4070.2964861282194	2803.500756719611	2411.7099243860634	0.34988985788809057	-1.3655961897165416	-1.6	1.6049424506520744	7	301.73638010834696	453.9821469461277	74.87152885008986	2.0	0.00017192352403837572	178	0.15730337078651685	0.1404494382022472	0.29775280898876405	3.0	0.00025788528605756356	0.20786516853932585	0.49242873997919995	ok
hh_g12641__c0acbd82.pdb	hh	13112.171550507956	3842.21532888543	2427.9351819372864	2546.833285587167	0.2930266214169983	-1.6726159812958277	-1.3	1.5338694842262164	7	446.4368388221519	938.6473882055487	205.90125319030452	-5.0	-0.0003813250902598436	229	0.10480349344978165	0.12663755458515283	0.24017467248908297	-5.0	-0.0003813250902598436	0.24890829694323144	0.9224937720419575	ok
hh_g12817__5c8738bc.pdb	hh	23518.70435484585	9381.58886107951	5830.374658189309	3185.018047291563	0.3988990515604872	-1.267271608701123	-1.3	1.9879574413839645	12	552.9581665002639	2372.3671752448204	281.7114727321653	16.0	0.0006803095850262398	385	0.15064935064935064	0.1038961038961039	0.24935064935064935	18.0	0.0007653482831545198	0.09610389610389611	0.6402322575394173	ok
hh_g129__599107da.pdb	hh	11143.53603935519	4064.417325464577	2097.278300043675	1977.1885573008474	0.3647331790475154	-1.341561757435895	-1.4500000000000002	1.4668381329003293	6	425.1217596737915	658.0405757590344	176.56153255172728	-2.0	-0.00017947624460823552	168	0.13095238095238096	0.14285714285714285	0.26785714285714285	-2.0	-0.00017947624460823552	0.19642857142857142	0.463617990988681	ok
hh_g13007__e11c5f61.pdb	hh	15015.324485403455	6151.374038697597	3907.735895074878	2335.901490962639	0.4096730673171538	-0.892411222469706	-1.3	1.2621045341209076	8	563.4037461322318	1200.2399214520963	170.49752821120285	5.0	0.00033299313676907546	204	0.15196078431372548	0.1323529411764706	0.3137254901960784	4.0	0.00026639450941526034	0.05392156862745098	0.4140113572734215	ok
hh_g13008__11b2e883.pdb	hh	12894.741398917113	5433.4910918038095	2007.4049321458986	1895.5292660322057	0.42137262964111155	-0.8687871444110805	-0.8500000000000001	1.3535222673404947	6	606.3255232432596	1383.133587860176	136.14799019095543	-3.0	-0.00023265297900832173	189	0.09523809523809523	0.1111111111111111	0.2804232804232804	-3.0	-0.00023265297900832173	0.12169312169312169	0.3782196829246105	ok
hh_g13012__ec49610a.pdb	hh	12931.557380283795	4805.157803630652	1440.0198821169208	2847.0451821491524	0.3715838442596926	-1.0346499977158756	-0.8	1.63286447851797	2	1610.9646476227354	2452.7638475846056	151.65358712075	-8.0	-0.0006186416504014641	209	0.07177033492822966	0.11004784688995216	0.24880382775119617	-8.0	-0.0006186416504014641	0.0	0.2933304888329445	ok
hh_g13184__23bd2e30.pdb	hh	12707.293630467706	4296.708192393547	2750.7184899273966	2676.0326898133003	0.3381292915189685	-1.4171983089307638	-0.9	1.718431942018099	4	970.5215198360726	1583.9162449848627	64.78756762738261	-5.0	-0.00039347481418165433	258	0.1124031007751938	0.13178294573643412	0.2751937984496124	-5.0	-0.00039347481418165433	0.04263565891472868	0.5652434558125665	ok
hh_g13418__13edf8d7.pdb	hh	16402.806110600388	5193.073625465133	3728.2452735268453	2967.2302015720616	0.3165966597696406	-1.4082610564295446	-1.3	1.6159167247977928	6	615.6708969446958	860.1611949982133	168.06259307388893	-1.0	-6.09651783516325e-05	235	0.15319148936170213	0.15319148936170213	0.23404255319148937	0.0	0.0	0.19574468085106383	0.5807082652605704	ok
hh_g13827__4a313dcb.pdb	hh	10597.211244061858	3009.313489265554	3195.009544061104	1992.848963108439	0.28397220928778044	-2.0159344804358783	-3.5	1.6311662503304016	4	375.3376767006673	665.5771172641153	186.8158357338456	4.0	0.00037745779600660486	162	0.17901234567901234	0.16049382716049382	0.2345679012345679	3.0	0.00028309334700495363	0.3148148148148148	0.6225835123814554	ok
hh_g13832__e69063b0.pdb	hh	10558.591325941701	3965.3025294484537	2542.963531987038	1648.3008664733104	0.3755522310732863	-1.2716951185178518	-1.3	1.5329718247543151	4	513.9474568924917	1140.0112531627044	125.58306399983883	5.0	0.00047354801844781686	167	0.1377245508982036	0.10778443113772455	0.25748502994011974	5.0	0.00047354801844781686	0.2874251497005988	0.5263746667637711	ok
hh_g13911__393de75c.pdb	hh	11336.44495320087	3837.0964646429725	2386.171693692571	2313.973813507838	0.33847440537869505	-1.1929045232435749	-1.3	1.4369481788378513	4	707.1651782925867	1254.643648762375	177.83226864175802	-3.0	-0.00026463322605848705	161	0.12422360248447205	0.14285714285714285	0.30434782608695654	-3.0	-0.00026463322605848705	0.453416149068323	0.5463078255289185	ok
hh_g13912__74a05fe8.pdb	hh	10395.244162529163	3268.6368231790716	2865.866066965699	2158.47758721641	0.3144357912208781	-1.508958599933571	-2.4000000000000004	1.6070199301073491	4	527.8243370836244	905.5250074501034	197.16054852021915	2.0	0.00019239567332234744	164	0.16463414634146342	0.1524390243902439	0.2804878048780488	2.0	0.00019239567332234744	0.2865853658536585	0.7343088200163426	ok
hh_g13914__e9c7589b.pdb	hh	9515.558619472977	2695.0501286955155	1987.8090898343137	1899.698284599579	0.28322563461279815	-1.4020975822749675	-1.3	1.657034780567595	4	531.6884993500003	1599.6515396165867	88.43624389170797	-1.0	-0.00010509104509677073	158	0.12658227848101267	0.13291139240506328	0.2721518987341772	-1.0	-0.00010509104509677073	0.0759493670886076	0.3736936002948354	ok
hh_g13916__5659bacb.pdb	hh	11088.922413241322	2924.63653682506	3039.9371082627144	2314.8707616464244	0.26374398050911974	-1.6634895588994119	-1.1	1.7184777161501636	4	453.75002962073995	1059.1032888529094	174.50221081982562	-3.0	-0.00027054026425666835	169	0.13609467455621302	0.15384615384615385	0.2485207100591716	-3.0	-0.00027054026425666835	0.08875739644970414	0.5550457400278296	ok
hh_g13917__ccc5d805.pdb	hh	10843.917350703741	3002.326868361854	3049.233050124152	2006.5431340781142	0.27686736916774923	-2.179177344384033	-3.2	1.7687008148087875	6	435.7146548323079	1154.4408582526469	92.13514418628267	2.0	0.0001844351939726104	171	0.15789473684210525	0.14619883040935672	0.23391812865497075	2.0	0.0001844351939726104	0.2222222222222222	0.7596524405511528	ok
hh_g13918__4e6715fa.pdb	hh	11061.694820832108	3783.241814882747	2284.046265525416	2002.959104017413	0.3420128539216159	-1.3273701845581425	-1.4500000000000002	1.4910104690847303	5	406.5092408526243	632.5842443877153	193.88282210360964	0.0	0.0	167	0.1317365269461078	0.1317365269461078	0.24550898203592814	0.0	0.0	0.1497005988023952	0.687008580932967	ok
hh_g13919__f95ed919.pdb	hh	13415.657121768314	3728.6176450419057	4050.7901323199303	2052.5399533581804	0.27793030272008307	-1.978548485108712	-1.6	1.4141120208757938	5	370.6685898070319	521.5805060669264	878.5450653517937	4.0	0.000298159081116465	188	0.14893617021276595	0.1276595744680851	0.21808510638297873	4.0	0.000298159081116465	0.1702127659574468	0.5969793791278849	ok
hh_g13934__0262379f.pdb	hh	14089.065769582114	4120.216468906087	2554.2479562035487	3271.2126923770275	0.29244071511125425	-1.701636667101888	-1.3	1.4452960307321356	4	662.9047043687815	2185.6114312322356	205.62404569462635	-8.0	-0.0005678162151298754	232	0.10344827586206896	0.14224137931034483	0.22844827586206898	-9.0	-0.0006387932420211098	0.17672413793103448	0.5546084839339279	ok
hh_g13935__5d3f8ea0.pdb	hh	12414.461220624707	4327.068555062141	2518.3921680362364	2897.416301952816	0.34855065219208914	-1.43766614056257	-1.3	1.6140862446362192	3	1051.9921353030018	1290.5373628410623	169.25063828837713	-6.0	-0.0004833073214673165	208	0.1201923076923077	0.14903846153846154	0.2980769230769231	-6.0	-0.0004833073214673165	0.27884615384615385	0.5132788398791668	ok
hh_g13936__34b450e2.pdb	hh	13283.018912467	3903.380951473767	2643.743271114298	2532.5413833549005	0.29386248541814414	-1.7985890794915118	-1.4500000000000002	1.6459007659067089	7	386.7916310338278	1094.894713847641	135.37809603366358	-5.0	-0.000376420453283189	231	0.12987012987012986	0.15151515151515152	0.23376623376623376	-5.0	-0.000376420453283189	0.23809523809523808	0.5983337889752214	ok
hh_g13937__707829db.pdb	hh	12764.114247585861	3636.6588113962293	2460.3989123005517	3364.3627327009244	0.2849127437169444	-1.6994597331594998	-1.6	1.4661370577032122	4	735.9786877560169	1361.6456991237003	34.82059801574203	-14.0	-0.0010968250305850942	210	0.11428571428571428	0.18571428571428572	0.3047619047619048	-15.0	-0.0011751696756268867	0.24761904761904763	0.48644428953942925	ok
hh_g13938__fce316d1.pdb	hh	13307.590403678303	4173.532261126509	2267.569743403629	2785.1765023685825	0.3136204327398684	-1.5890945494721151	-1.3	1.473453989672324	6	528.8802979355356	1323.9131320098543	434.63412602122946	-9.0	-0.0006763057568643187	215	0.09767441860465116	0.14418604651162792	0.2930232558139535	-10.0	-0.0007514508409603542	0.2837209302325581	0.6853561389946589	ok
hh_g13939__fbe40f11.pdb	hh	11026.7696580238	3350.6901140598684	2173.7652100273394	2305.5468033233883	0.3038686957264666	-1.8175243864920345	-1.3	1.547941962117854	6	408.18244787929365	867.3425867915548	82.72422320921996	-6.0	-0.0005441303469719263	189	0.1111111111111111	0.14285714285714285	0.23809523809523808	-6.0	-0.0005441303469719263	0.15343915343915343	0.5763234756840778	ok
hh_g13940__6d435012.pdb	hh	14195.218067066358	3916.8493705974206	2940.0264309628456	3725.585320472916	0.2759273828758372	-2.0351784563474045	-1.6	1.516922961768664	7	364.04184781237353	540.9075692594539	263.13972479186543	-13.0	-0.0009158013592028342	212	0.11320754716981132	0.17452830188679244	0.24056603773584906	-13.0	-0.0009158013592028342	0.2830188679245283	0.6895472050054553	ok
hh_g13941__59c2729e.pdb	hh	14386.301814289218	4206.963488065888	2233.923211135303	3579.8501957496696	0.29242841853125273	-1.5654973948898403	-1.3	1.3898682006693959	6	407.8574576053821	632.3399230998072	556.2124230195064	-17.0	-0.0011816796435561167	224	0.09375	0.16964285714285715	0.24553571428571427	-17.0	-0.0011816796435561167	0.29464285714285715	0.7009400951958488	ok
hh_g13958__8d7e88c6.pdb	hh	9317.896642714979	2648.098211896553	2896.0205956104487	1655.231886120545	0.2841948471243152	-2.033603859847863	-3.2	1.6302654224887865	6	338.1540055318388	594.3775213058258	160.19475942211528	4.0	0.00042928143049615435	153	0.1503267973856209	0.12418300653594772	0.22875816993464052	4.0	0.00042928143049615435	0.0718954248366013	0.45790381153337517	ok
hh_g14107__4ffa9593.pdb	hh	11118.37350839775	3190.2900577605	2279.7168993703685	2308.954489481616	0.28693855763622816	-1.6880746560161475	-1.6	1.708929452584366	5	374.96626370515605	501.5789318926576	233.35479115496244	-2.0	-0.00017988242601216738	185	0.12432432432432433	0.13513513513513514	0.2594594594594595	-2.0	-0.00017988242601216738	0.07027027027027027	0.524233813977676	ok
hh_g14108__bea0f5ea.pdb	hh	11684.411449890033	3416.468634405231	2988.0630814677916	2334.00210913746	0.29239544063106276	-1.5109543528566194	-3.2	1.5729253959215563	5	378.81035254934244	1032.8712280350665	61.33460765134159	4.0	0.0003423364554692779	188	0.16489361702127658	0.14361702127659576	0.2925531914893617	4.0	0.0003423364554692779	0.17553191489361702	0.5959887423836786	ok
hh_g14109__3b1780ea.pdb	hh	12402.39377545537	4244.223996475324	3107.4785201439286	2329.460488352212	0.34221006632403045	-1.5237456717839848	-1.4500000000000002	1.5270486803979486	7	467.8603256974497	1275.3825706148975	56.48928190836979	6.0	0.00048377757621872493	188	0.16489361702127658	0.13297872340425532	0.26595744680851063	6.0	0.00048377757621872493	0.1276595744680851	0.6115537798353139	ok
hh_g14110__d407648f.pdb	hh	13090.491018966653	5821.6068871006655	1737.4568052073062	1842.5975815125255	0.4447202842632725	-0.7506078750263677	-0.8	1.5452679307731876	7	565.0683423188397	2295.051347774598	242.1767540649063	-4.0	-0.00030556531410505907	199	0.09547738693467336	0.11557788944723618	0.3417085427135678	-4.0	-0.00030556531410505907	0.4371859296482412	0.6019659372447173	ok
hh_g14111__1e0d662a.pdb	hh	10003.697245620944	2534.0246369286488	2043.9394871264187	3146.215381221247	0.25330880920430715	-2.031577367785524	-3.2	1.7091735252060978	4	375.93160333452425	969.8677281192631	253.6775362243336	-7.0	-0.0006997412884585453	170	0.1411764705882353	0.18235294117647058	0.27647058823529413	-7.0	-0.0006997412884585453	0.06470588235294118	0.3783064863147434	ok
hh_g14112__7bc66adf.pdb	hh	12388.275815723722	3655.863883181956	3136.4991965894706	2376.0673132610523	0.295106755577865	-1.7464382625058903	-1.6	1.6115062507127436	8	335.59872827407037	679.5910609700053	155.6919815662241	5.0	0.0004036074167523611	192	0.15625	0.13020833333333334	0.28125	5.0	0.0004036074167523611	0.13020833333333334	0.5855662297784311	ok
hh_g14113__377f2256.pdb	hh	12991.596347379187	4289.972795178126	3692.9373273216647	2121.5313922590203	0.330211367446276	-1.4729103918701094	-1.3	1.467428874405493	5	667.2505402105302	1281.1020011914088	184.08835112489476	7.0	0.0005388098439043728	201	0.16417910447761194	0.12935323383084577	0.26865671641791045	7.0	0.0005388098439043728	0.18407960199004975	0.6122735508103173	ok
hh_g14295__6fe9d614.pdb	hh	14124.652113090935	4779.8394118451415	4266.0208914630075	1962.81676218428	0.3384040451810573	-1.7735356941507978	-1.6	1.5020170574306757	5	632.8429338357355	1272.2618681174542	154.3334769632643	12.0	0.0008495784465288334	209	0.17703349282296652	0.11483253588516747	0.22009569377990432	13.0	0.0009203766504062361	0.24401913875598086	0.5454988724140889	ok
hh_g14296__bf461c4b.pdb	hh	9680.922912462516	3566.85204091461	2807.148856595992	1424.7301831091186	0.36844132250272377	-1.140012000516242	-0.8	1.761366941147831	2	1484.9290537777435	2348.335317532573	126.79834454642503	4.0	0.00041318374664988717	109	0.1651376146788991	0.12844036697247707	0.3119266055045872	4.0	0.00041318374664988717	0.3302752293577982	0.6288930350767715	ok
hh_g14297__afeb154d.pdb	hh	20237.871764578056	6515.484235403892	4670.445192568431	3341.5043483448517	0.3219451289738783	-1.511780303031507	-1.3	1.5499334138146754	6	888.7287500311268	3071.4142059328165	541.6561190873148	5.0	0.00024706155163762823	320	0.13125	0.115625	0.28125	5.0	0.00024706155163762823	0.240625	0.7634191524392242	ok
hh_g14299__7385189e.pdb	hh	20610.08731428272	7660.8369536319415	5309.981921184145	3140.805701756392	0.37170327504255685	-1.4858281949096117	-1.3	1.529031703704511	10	564.0260755596672	1032.3966570915136	353.96021022019437	7.0	0.00033963951211157773	336	0.13988095238095238	0.12202380952380952	0.2916666666666667	6.0	0.00029111958180992375	0.23809523809523808	0.7098493473194297	ok
hh_g14361__8b819ad7.pdb	hh	11527.252919205563	2834.5882432823664	2835.0959255427806	3061.25468595795	0.24590318813597448	-1.9346746675292261	-1.3	1.527074378966927	4	496.4849436709329	813.7075849481589	345.2386325147278	-6.0	-0.0005205056262800825	184	0.1358695652173913	0.16847826086956522	0.22282608695652173	-6.0	-0.0005205056262800825	0.06521739130434782	0.3710624988055679	ok
hh_g14362__49873a2c.pdb	hh	13701.966775888493	2773.7146585116852	4639.270452328313	2633.4894935777043	0.20243186280327452	-2.0681037260350768	-1.6	1.586773279202862	3	439.32850329951225	979.1364751841593	192.61967491050683	10.0	0.0007298222338122373	197	0.18274111675126903	0.1319796954314721	0.22842639593908629	10.0	0.0007298222338122373	0.19289340101522842	0.5554489380942118	ok
hh_g14363__7933c21e.pdb	hh	11577.935168077853	3374.0059316595325	2582.933610514573	2514.616298643993	0.2914168962495304	-1.5039151207202635	-1.3	1.6238750465560645	3	888.3095336404241	1350.945394217783	59.81060140035866	-2.0	-0.00017274237339955984	184	0.125	0.1358695652173913	0.2554347826086957	-2.0	-0.00017274237339955984	0.20652173913043478	0.5069501359301359	ok
hh_g14364__de2f2dee.pdb	hh	13158.69494207846	2604.0669269430196	3217.2480592173965	2859.342183282871	0.19789705122016443	-2.0980324673987973	-1.6	1.563910237460574	8	203.61358683975027	341.6420012795845	308.4508371352035	-2.0	-0.00015199075659125307	200	0.135	0.145	0.185	-2.0	-0.00015199075659125307	0.225	0.6022873512835788	ok
hh_g14365__4e7a2092.pdb	hh	10517.447788723519	3089.78147854699	2538.0245672176757	1869.2126601513392	0.29377673563160045	-1.6451294588513654	-1.6	1.5382532238635311	7	355.85278639431124	1087.6228585619742	98.53868511671153	2.0	0.00019016020237764698	169	0.14792899408284024	0.13609467455621302	0.2485207100591716	2.0	0.00019016020237764698	0.14201183431952663	0.42661769667291405	ok
hh_g14366__4aad0032.pdb	hh	10272.673026983513	2554.60827796524	2541.046311054106	2313.488389781363	0.24867999509523764	-1.9387555345318273	-3.2	1.6692052749247148	5	334.7955812722704	1090.0396185989584	56.84583920280058	2.0	0.00019469129356561286	169	0.15976331360946747	0.14792899408284024	0.21893491124260356	2.0	0.00019469129356561286	0.08875739644970414	0.3778870850605559	ok
hh_g14373__4639d92f.pdb	hh	13111.729217173484	3792.7756703065434	2668.5631506559685	3281.5835369748393	0.2892658632195394	-1.7229652693011668	-1.3	1.721298378992574	8	253.9217797869305	573.0413704155708	184.16273109336927	-11.0	-0.0008389434999612726	225	0.1111111111111111	0.16	0.24888888888888888	-11.0	-0.0008389434999612726	0.15555555555555556	0.42046683206077873	ok
hh_g14375__6684d074.pdb	hh	17713.791164949645	5608.927669242518	4541.337646480532	3533.7201819441684	0.3166418536276372	-1.3899139667804068	-1.3	1.3459364957046533	6	754.8950675112536	2506.069275348334	563.4458356217876	2.0	0.00011290637793886882	280	0.15	0.14285714285714285	0.2892857142857143	2.0	0.00011290637793886882	0.3357142857142857	0.7305187787610589	ok
hh_g14421__46ce3042.pdb	hh	11972.626580997632	3633.5152890092545	3566.6639205241827	2136.0407097942216	0.30348522643946757	-1.7256756888098705	-1.3	1.5133188206000463	5	471.45163827955065	1215.355980632456	546.3247171706797	7.0	0.000584667027961104	194	0.16494845360824742	0.12371134020618557	0.23711340206185566	8.0	0.0006681908890984046	0.23195876288659795	0.6221418677530856	ok
hh_g14431__35753d4b.pdb	hh	11459.529905286516	3476.7646463089022	3621.4946205316824	2132.9096699303154	0.30339504980086485	-1.7707417357840523	-3.2	1.468019439978688	7	345.3459458590728	845.0567720033947	628.8380413163861	4.0	0.0003490544579978554	168	0.17261904761904762	0.1488095238095238	0.25	4.0	0.0003490544579978554	0.20238095238095238	0.5689979815042113	ok
hh_g14432__14ee75a0.pdb	hh	13670.54643849544	4722.597826297205	3951.1189639493286	2231.764394069376	0.3454578679458381	-1.2194624327435146	-1.6	1.5422081119929856	6	513.7028702752923	1687.2667972653776	812.7190603531457	8.0	0.0005851997237998095	193	0.17616580310880828	0.13471502590673576	0.29533678756476683	8.0	0.0005851997237998095	0.2538860103626943	0.5109819603913753	ok
hh_g14437__81c039ac.pdb	hh	11804.125733818615	3082.7125317922764	3329.6055912759048	2290.557510083548	0.26115551471638077	-1.9134975096677003	-1.6	1.4422250058181634	7	264.94144526053043	483.72232841273836	327.04367686376105	3.0	0.00025414842807079327	187	0.15508021390374332	0.13368983957219252	0.2192513368983957	4.0	0.0003388645707610577	0.19786096256684493	0.5026003412608242	ok
hh_g14438__91ecb937.pdb	hh	12247.653719805214	4688.960078867558	2316.017276729037	2137.1179288873177	0.3828455789279231	-1.2712188679153245	-1.3	1.3614417003511832	7	366.6083626022649	1048.1486511346957	151.9395781738139	-4.0	-0.0003265931656388809	194	0.10824742268041238	0.13402061855670103	0.28350515463917525	-5.0	-0.0004082414570486011	0.12371134020618557	0.4819098943036261	ok
hh_g14439__7f592c3d.pdb	hh	12252.239270357879	4876.694247140591	1946.440179164478	1881.4681510029227	0.3980247316046862	-1.109875423880808	-1.3	1.4341391930948526	4	783.1123363148693	1199.1941307752138	247.23576249922493	-1.0	-8.161773353702965e-05	196	0.09693877551020408	0.10714285714285714	0.25	-2.0	-0.0001632354670740593	0.18877551020408162	0.6415479929982589	ok
hh_g14440__5ac966fe.pdb	hh	14234.165042756036	5815.587008968163	1847.961992261958	2106.0534512996232	0.4085653771401081	-0.8459141271511672	-1.3	1.4416339420496085	5	865.7959941617352	2091.7048289292875	201.57729095304643	-3.0	-0.00021076051816096804	217	0.09216589861751152	0.11059907834101383	0.271889400921659	-4.0	-0.00028101402421462407	0.12903225806451613	0.633902423055273	ok
hh_g14443__6776c7fd.pdb	hh	13770.84864868674	5727.241125515445	3209.6560722896666	1684.3476933089669	0.415896018584274	-0.9772118960120161	-1.3	1.3960729663407414	5	745.4959861136546	1190.8557808942694	73.93807843148774	6.0	0.00043570299500548143	198	0.13636363636363635	0.10606060606060606	0.2727272727272727	6.0	0.00043570299500548143	0.18181818181818182	0.7611082977921662	ok
hh_g14444__c043d47a.pdb	hh	12061.210993454613	3858.9621344717307	3316.3107014552866	2144.0472696026077	0.31994814920043396	-1.5048233271840241	-1.6	1.499579909645152	7	438.52042254978994	929.5429697031943	219.76046227859297	3.0	0.00024873124279378267	191	0.16230366492146597	0.14659685863874344	0.24083769633507854	3.0	0.00024873124279378267	0.193717277486911	0.5993533361598554	ok
hh_g14445a__1eba96de.pdb	hh	13526.222509711508	3357.08144820625	4512.2835779202605	2628.8643068376373	0.24819061240460483	-1.887108999249077	-1.3	1.6086184396063092	5	388.2080713730682	503.1007409963128	114.47791985645732	4.0	0.00029572188370611933	201	0.17412935323383086	0.15422885572139303	0.2537313432835821	4.0	0.00029572188370611933	0.24875621890547264	0.7256928442050222	ok
hh_g14446__01a3a010.pdb	hh	9705.79523968215	3589.4344334249113	2049.7091440898485	1574.9623143216795	0.3698238366650789	-1.5378100662606882	-1.6	1.7762921550221005	3	784.372789944262	1309.5567343484067	166.69608307791566	1.0	0.00010303122776704575	108	0.1574074074074074	0.14814814814814814	0.2037037037037037	1.0	0.00010303122776704575	0.2222222222222222	0.4697173603817181	ok
hh_g14447__e0ca30d9.pdb	hh	12047.135478840497	4407.354282225632	2842.4269992073914	2460.7797511827234	0.365842510027938	-1.0118318200292515	-0.8	1.540300550586191	10	284.8486936276455	561.5061799892322	193.38946828289556	0.0	0.0	199	0.1457286432160804	0.1507537688442211	0.2914572864321608	-1.0	-8.300728432550567e-05	0.1708542713567839	0.5103432565899625	ok
hh_g14450__6b1d719a.pdb	hh	11474.373822503352	3996.6276267456888	2414.913993463265	2111.3676299464673	0.34830899607851096	-1.3940693953657715	-1.3	1.5685370408849986	8	263.0435246931748	441.1173585823971	215.1184374864856	0.0	0.0	179	0.1340782122905028	0.1340782122905028	0.27932960893854747	0.0	0.0	0.27932960893854747	0.5269808209149979	ok
hh_g14456__abbb3989.pdb	hh	10675.648144605393	3709.957361168551	2443.5166435782135	1796.1018872105997	0.34751588951938833	-1.673665393951493	-1.6	1.5316751104868849	4	692.7608971508114	1586.4643266605042	118.83992291524409	1.0	9.367112764065e-05	149	0.14093959731543623	0.14093959731543623	0.2214765100671141	0.0	0.0	0.1610738255033557	0.6879859631047559	ok
hh_g14458__04eac5fc.pdb	hh	11639.051034542956	3695.1080316715506	3175.543040599246	1646.7347216818132	0.31747502616021056	-1.7240091832796989	-1.3	1.4944778370220448	7	380.1675283468491	550.7768275393644	244.46680134479226	3.0	0.0002577529723940939	184	0.14130434782608695	0.125	0.23369565217391305	3.0	0.0002577529723940939	0.27717391304347827	0.5189262700942958	ok
hh_g14459__fed2f6d8.pdb	hh	11432.64717469243	3454.4750079276255	2067.274202689496	2340.8656931836326	0.3021588049681556	-1.5778991106311497	-2.4000000000000004	1.5443494402177436	9	242.104625020053	520.877627396733	92.97647992009564	-7.0	-0.0006122816433533749	184	0.11413043478260869	0.15217391304347827	0.2608695652173913	-7.0	-0.0006122816433533749	0.07065217391304347	0.4632358185797903	ok
hh_g14621__6da8a846.pdb	hh	11526.365243913266	2288.2996294224567	3060.0571296453923	2664.101532985588	0.1985274265563327	-2.2245954256844036	-3.5	1.76783069917732	3	381.4292231444431	857.7454316731987	105.25624664402389	0.0	0.0	176	0.1590909090909091	0.1590909090909091	0.1875	0.0	0.0	0.19318181818181818	0.5938276233953048	ok
hh_g146__dbdf720a.pdb	hh	11273.194264717147	2693.730184179688	2469.842550018371	2712.0309600689116	0.23895003677977297	-1.9411147685868833	-3.2	1.6792535803781035	5	295.8313909274488	710.3570015095353	133.33530116141833	-7.0	-0.0006209420183513209	191	0.13612565445026178	0.16753926701570682	0.23036649214659685	-6.0	-0.0005322360157297036	0.14136125654450263	0.5929303483603585	ok
hh_g14777__66bd87c9.pdb	hh	11857.702848754132	3305.835237246395	3094.491125378988	2275.777470660326	0.2787922145977653	-1.85290837398594	-2.4000000000000004	1.6708842417369152	5	462.3965274479842	577.5959332153745	120.95091494212807	0.0	0.0	191	0.14659685863874344	0.1518324607329843	0.2670157068062827	-1.0	-8.433336648380157e-05	0.13089005235602094	0.5123208729805154	ok
hh_g15331__16d7bcd6.pdb	hh	10397.028813528035	2940.214699436797	2583.6240018690028	2468.98598755472	0.2827937434982534	-1.5146491112975426	-1.3	1.4942800024653908	5	524.5336638936717	1288.9530934875197	212.97209037948193	-6.0	-0.0005770879457593822	154	0.12337662337662338	0.16233766233766234	0.2792207792207792	-6.0	-0.0005770879457593822	0.07792207792207792	0.503314859649387	ok
hh_g15333__3fc2c51f.pdb	hh	11732.496822256624	3651.3177808884952	2182.393230691065	2026.5886651678506	0.31121404388211055	-1.5822643768990177	-1.3	1.6715555063315666	6	343.5560593272846	487.02587749291393	66.59314804579694	3.0	0.0002557000479479338	188	0.12234042553191489	0.10638297872340426	0.22872340425531915	3.0	0.0002557000479479338	0.05851063829787234	0.687749101338385	ok
hh_g15354__d419df08.pdb	hh	9832.745167158195	3668.220967028817	1816.9268040977502	1820.4718637176545	0.3730617345073518	-1.291653720800226	-1.3	1.5855775564406525	6	506.748715734057	746.5829252591996	98.48134228020287	-3.0	-0.00030510299504355436	158	0.12025316455696203	0.13924050632911392	0.2468354430379747	-3.0	-0.00030510299504355436	0.0759493670886076	0.5802068118249873	ok
hh_g15355__68078bd4.pdb	hh	10379.104521666046	3742.8268203236676	2631.4341180548686	1837.1320860120036	0.36061172835389	-1.3122518759722568	-1.6	1.6399184509468605	4	501.5031461128128	1142.9995194519404	225.80986463969552	5.0	0.0004817371276647866	157	0.16560509554140126	0.1337579617834395	0.24203821656050956	5.0	0.0004817371276647866	0.14012738853503184	0.4248983171985126	ok
hh_g15356__ef070df6.pdb	hh	11306.549444700555	2551.4339969557022	3776.965359078979	2554.250460565978	0.22565982746854515	-2.220466045351489	-3.2	1.6990740574558953	5	301.37613090801574	477.6831787282238	453.085287125309	4.0	0.00035377725269443926	174	0.1896551724137931	0.16666666666666666	0.20689655172413793	4.0	0.00035377725269443926	0.23563218390804597	0.611721521517253	ok
hh_g15358__0794cd90.pdb	hh	9074.468751211538	2002.181596837805	2716.703588021115	2078.556467249563	0.22063898744160562	-1.9785111141031866	-3.2	1.6111190054065718	4	360.6660770123967	493.55648115314057	102.89307351539155	0.0	0.0	152	0.1513157894736842	0.1513157894736842	0.2631578947368421	0.0	0.0	0.2236842105263158	0.5038305159213178	ok
hh_g15359__c5cf6daa.pdb	hh	9489.31583669735	2720.9545617341582	2349.4800931671125	1636.6270393426748	0.28673875003839644	-1.757043129519058	-1.6	1.6335526929829025	3	649.1109220712578	1373.9952430672613	339.4587496627518	4.0	0.0004215267010642735	155	0.14193548387096774	0.11612903225806452	0.2645161290322581	4.0	0.0004215267010642735	0.18064516129032257	0.85479988732739	ok
hh_g15554__6baaf954.pdb	hh	17066.239590168734	3788.025691333534	3719.5629220117985	5421.331833441929	0.22196018468624357	-1.9751796782708284	-3.5	1.7235543623013803	6	429.78217261057875	708.9321355794535	627.2881790692973	-13.0	-0.000761737811737323	215	0.15813953488372093	0.2186046511627907	0.20465116279069767	-13.0	-0.000761737811737323	0.10232558139534884	0.5822847497719995	ok
hh_g15556__ed9b3402.pdb	hh	10198.866686420803	2961.7610707079225	2746.7261666653153	1863.8318305008415	0.2904009986375579	-1.6868283712532626	-1.6	1.5325470872954947	6	382.0918559932495	551.3427079952104	404.5916608272871	3.0	0.0002941503298591328	159	0.16352201257861634	0.14465408805031446	0.23270440251572327	3.0	0.0002941503298591328	0.20754716981132076	0.5146460990472607	ok
hh_g15558__ec13b5ec.pdb	hh	10472.523170992785	3442.3057211080377	2872.709875010458	1916.8855084619224	0.32869879253575435	-1.6667607767995836	-1.6	1.5537497619179508	4	467.53666788736325	915.5449486264196	123.95658017304966	3.0	0.0002864639161944774	159	0.1509433962264151	0.1320754716981132	0.27044025157232704	3.0	0.0002864639161944774	0.1509433962264151	0.4763054470806924	ok
hh_g15559__70ec7754.pdb	hh	10655.115983769572	2666.1220842176235	3003.877940477663	2451.9039165193894	0.2502199026532231	-1.8372240497153358	-2.4000000000000004	1.5894731592810503	3	437.9733195821532	524.264488380361	425.15198601895514	-1.0	-9.385162972634479e-05	165	0.1696969696969697	0.17575757575757575	0.23030303030303031	-1.0	-9.385162972634479e-05	0.26666666666666666	0.6106857235462211	ok
hh_g15560__6f166299.pdb	hh	13667.240820951363	4287.001820735693	3723.7756239832274	1792.154408953491	0.3136698823777131	-1.2425512314689962	-0.8	1.2271378823223569	5	596.3612196350332	1006.9132829361554	267.82935733311444	7.0	0.0005121736048778233	190	0.15263157894736842	0.11578947368421053	0.22631578947368422	7.0	0.0005121736048778233	0.38421052631578945	0.5294541275266192	ok
hh_g15584__cd6eb61e.pdb	hh	12103.43355540469	4249.003252012251	2442.0866015526913	2295.6457812414756	0.3510576757051633	-1.2849158085481809	-1.3	1.4528432438570498	3	937.590722975246	1973.107395990517	465.1387935140417	-3.0	-0.0002478635493198849	178	0.12921348314606743	0.14606741573033707	0.25842696629213485	-3.0	-0.0002478635493198849	0.12359550561797752	0.4286129563622314	ok
hh_g15585__ba39803b.pdb	hh	10849.398940055606	2794.4218623924894	2390.0013313121854	2126.533823750102	0.2575646704330855	-1.8373236499056653	-1.6	1.5993417037592548	5	331.00369964346714	827.281392664319	232.60230214619824	1.0	9.217100463584526e-05	169	0.13609467455621302	0.1301775147928994	0.26627218934911245	1.0	9.217100463584526e-05	0.20710059171597633	0.568352706430558	ok
hh_g1573__16caa857.pdb	hh	9708.423344897461	3132.852326859993	1437.363069919893	3293.892377008387	0.32269424350005843	-1.5016260436757936	-3.2	1.5953419980806924	5	573.6318177760847	1505.597332249598	36.464164649849906	-15.0	-0.0015450500526312213	155	0.12258064516129032	0.21935483870967742	0.2967741935483871	-15.0	-0.0015450500526312213	0.15483870967741936	0.5483015472262559	ok
hh_g1574__7d1fb9c7.pdb	hh	10089.662744023492	3214.5581450383497	1504.6044073143516	2718.8414061811955	0.31859916694861384	-1.4996889232329262	-3.2	1.6048782054168536	7	351.5038245474144	726.0528069967409	85.42769623958137	-8.0	-0.0007928907241957833	175	0.12	0.1657142857142857	0.3028571428571429	-8.0	-0.0007928907241957833	0.19428571428571428	0.39388456842763825	ok
hh_g15983__6e5f2a11.pdb	hh	9135.267221438951	3881.810518900181	2059.972746162992	1765.657596253982	0.42492577664178427	-1.2029442952810174	-1.3	1.6554380008424727	1	2930.8728872695665	2930.8728872695665	23.402066957066765	-1.0	-0.00010946587283765126	108	0.1574074074074074	0.16666666666666666	0.2777777777777778	-1.0	-0.00010946587283765126	0.25925925925925924	0.607129114410288	ok
hh_g16002__cbcb2c53.pdb	hh	11767.544277375026	3359.441502627972	2808.319420978768	2045.3858671315816	0.28548365091661754	-1.6724486358897286	-1.3	1.6490001985402503	7	358.14966500483155	712.6168224898267	81.5806079424626	3.0	0.00025493849262738503	168	0.14285714285714285	0.11904761904761904	0.24404761904761904	4.0	0.00033991799016984674	0.21428571428571427	0.6103178104663711	ok
hh_g16003__f09598d4.pdb	hh	12729.982808438363	4917.683567328947	3139.8003455448925	1406.1895537872156	0.3863071648509334	-1.0255938387663983	-1.3	1.6565818078083046	4	827.8697746601753	2526.739995350539	590.2612897303806	11.0	0.0008641017168309447	173	0.15606936416184972	0.09248554913294797	0.31213872832369943	11.0	0.0008641017168309447	0.37572254335260113	0.6249286658493267	ok
hh_g16005__0acf9bfe.pdb	hh	15900.40205849702	5354.976627070807	3872.9535215951455	2174.9564682429645	0.33678246671813933	-1.3169692695626065	-0.8	1.447950031100976	6	553.1076799041069	1274.9229970005392	390.349838931306	7.0	0.0004402404401000205	204	0.13725490196078433	0.09803921568627451	0.23039215686274508	8.0	0.0005031319315428806	0.23039215686274508	0.5808019437061851	ok
hh_g16076__7fba662f.pdb	hh	11417.745570769035	3543.4794950425116	2479.860557936207	3051.218073360676	0.31034843727068995	-1.5424017313202159	-1.6	1.7021700905238473	4	581.0651742363033	1064.9701762828709	140.32760684605918	-9.0	-0.000788246676562947	174	0.13218390804597702	0.1839080459770115	0.2471264367816092	-9.0	-0.000788246676562947	0.06321839080459771	0.49779752409525585	ok
hh_g16077__6b7eadd2.pdb	hh	10730.680568673386	3893.8360584957923	1734.6523621705721	2387.361062857297	0.3628694409060375	-1.601320001562881	-1.6	1.691767366339235	5	621.1772217583753	1960.671155783981	209.14254168716724	-10.0	-0.0009319073413846184	166	0.10240963855421686	0.16265060240963855	0.23493975903614459	-10.0	-0.0009319073413846184	0.15060240963855423	0.5638466291454954	ok
hh_g16500__c7a7ff44.pdb	hh	15950.610078476107	5189.360744835396	3887.7248461643394	2259.6541719092456	0.3253393267908896	-1.3797958543661752	-0.8	0.9904984708210246	5	645.5514407652915	1468.5789523268625	388.40332115640143	8.0	0.0005015482141836863	219	0.1461187214611872	0.1095890410958904	0.2511415525114155	8.0	0.0005015482141836863	0.2465753424657534	0.6910073785745036	ok
hh_g16625__04f28641.pdb	hh	12326.604812740923	3076.7240793153505	3048.0311508352643	2447.184971427538	0.2496002854034237	-1.7824898963204996	-2.4000000000000004	1.6346276439136032	7	350.5084181524733	749.1678947242449	185.68417892326624	1.0	8.112533947436915e-05	216	0.1574074074074074	0.1574074074074074	0.27314814814814814	0.0	0.0	0.3101851851851852	0.676968579928858	ok
hh_g16729__7e265482.pdb	hh	6258.42848527703	3588.4937101000937	933.6054038751856	789.8999926135969	0.5733857498798676	-0.192454254103282	-0.7	1.6278970213406534	2	1348.416052737562	1378.7700391297965	61.41046819475921	0.0	0.0	74	0.12162162162162163	0.12162162162162163	0.28378378378378377	0.0	0.0	0.0	0.2717519388228456	ok
hh_g16735__952fff02.pdb	hh	13918.983056731307	4045.913589404647	3745.181038563909	2774.3886617746616	0.29067594758282417	-1.9072477291026348	-3.2	1.5856945437582382	4	700.8153043153626	1828.3222871212179	306.49810552840285	4.0	0.00028737731655371007	242	0.15702479338842976	0.14049586776859505	0.28512396694214875	4.0	0.00028737731655371007	0.2975206611570248	0.6618129728135558	ok
hh_g16736__a459a8f3.pdb	hh	13875.064384350657	3541.1829224143758	3298.615451710773	3148.039891345024	0.25521920650749474	-1.6362510605892793	-1.6	1.5556283371230526	6	400.5481595926701	616.7044709298914	193.11925168295176	0.0	0.0	248	0.14919354838709678	0.14516129032258066	0.2903225806451613	1.0	7.207173763661056e-05	0.2217741935483871	0.5277657581456453	ok
hh_g16737__84c34e14.pdb	hh	12871.796066651872	4308.374739062932	2844.8758302230463	2356.6539190550334	0.3347143410875681	-1.6376562990643186	-1.6	1.6480092804393391	6	531.1715102035934	953.8875304124797	156.396343287875	4.0	0.00031075694326475247	238	0.12605042016806722	0.1092436974789916	0.3025210084033613	4.0	0.00031075694326475247	0.23109243697478993	0.5224669126197198	ok
hh_g16776a__e76a073d.pdb	hh	14892.713124398324	5404.427051390374	3377.7559764347466	2739.518050346357	0.36289069736638174	-1.500721295634182	-1.6	1.6962058341587372	6	576.1145751106557	2182.543965026753	168.74898441115107	4.0	0.00026858772921952746	216	0.1574074074074074	0.1388888888888889	0.2638888888888889	4.0	0.00026858772921952746	0.16666666666666666	0.5412274061435551	ok
hh_g16779__6b7f03f0.pdb	hh	14973.791551813762	4348.880519287548	4448.782516912972	2196.0673123104098	0.29043282085496724	-1.5455445734381275	-1.3	1.1511980360375527	5	514.8598148683209	960.0585033834217	100.96864424464097	10.0	0.0006678335253564225	214	0.17289719626168223	0.1261682242990654	0.24766355140186916	10.0	0.0006678335253564225	0.2803738317757009	0.6601872228289544	ok
hh_g1693__aff59c7a.pdb	hh	11391.713056973527	2731.668050465856	2659.058301866852	2548.674681488167	0.23979431686910724	-1.9432961121889933	-1.6	1.6479256340788044	4	519.3109729965156	1487.5064266202514	164.60189657386982	-6.0	-0.0005266986598057834	190	0.12105263157894737	0.15263157894736842	0.24210526315789474	-6.0	-0.0005266986598057834	0.07894736842105263	0.44852461392681614	ok
hh_g1694__9314b803.pdb	hh	14191.29570856508	3209.9102102054344	2839.8547651807794	4594.478116728181	0.22618866353888395	-2.009220827401618	-3.2	1.607254500061613	4	518.1762031599022	1416.1966634396715	375.51404463321165	-20.0	-0.0014093145834406867	230	0.12608695652173912	0.2	0.25217391304347825	-17.0	-0.0011979173959245836	0.21739130434782608	0.6017494669627346	ok
hh_g1697__35410b74.pdb	hh	12920.205929520058	3321.030584757504	2785.4454292414785	3192.2081554441374	0.2570416139552096	-1.9759274773832607	-3.2	1.5238742888606023	6	410.0535858786545	1303.9490483958575	236.75538461748073	-11.0	-0.0008513796188702554	206	0.13106796116504854	0.17475728155339806	0.27184466019417475	-9.0	-0.0006965833245302089	0.17475728155339806	0.6962132964531405	ok
hh_g1698__e94acbd8.pdb	hh	10321.371631264708	3097.053060706709	1773.6189996763403	2244.9618820831824	0.300062159502653	-1.6100348767533281	-1.3	1.707713413089495	4	546.9922002581001	766.0479909455545	209.56771649007055	-11.0	-0.0010657498240524198	174	0.09195402298850575	0.15517241379310345	0.25287356321839083	-11.0	-0.0010657498240524198	0.20114942528735633	0.4581939428971319	ok
hh_g1699__aa95012a.pdb	hh	12412.010149192009	4073.969660521807	2521.3318181038567	2865.4239468739893	0.3282280316848607	-1.6470388071102873	-1.6	1.4579751978127635	5	484.48388387144416	1444.851576115315	128.62684785945	-12.0	-0.0009668055259188754	194	0.12371134020618557	0.18041237113402062	0.26804123711340205	-11.0	-0.0008862383987589692	0.29381443298969073	0.6405048734725022	ok
hh_g1701__ffcc43a9.pdb	hh	13630.734506880919	5051.27683617264	3486.680136386978	2106.31475900135	0.3705799444353281	-1.0270922300332608	-0.8500000000000001	1.5928738243313671	3	1229.4449671721818	2241.3425970607423	518.868117599076	7.0	0.000513545326296711	194	0.15463917525773196	0.11855670103092783	0.34536082474226804	7.0	0.000513545326296711	0.31443298969072164	0.7929789441307089	ok
hh_g1702__380dfe5f.pdb	hh	9860.70035525901	3040.6313532581617	1906.297848921586	2254.9035730626397	0.3083585590993545	-1.9187490211011686	-3.35	1.715844774225725	3	755.4423950655272	1636.9921821675769	126.87441589156974	-3.0	-0.0003042380248782237	142	0.13380281690140844	0.15492957746478872	0.20422535211267606	-3.0	-0.0003042380248782237	0.09154929577464789	0.41215187451739704	ok
hh_g17137__46dc3b67.pdb	hh	6710.171839561839	2483.340966761825	1791.8415084725984	1473.1231871719613	0.37008604639907133	-1.7221121064274643	-1.6	1.786094257513504	2	841.3639111333987	1139.301476494101	59.74340324419256	-4.0	-0.0005961099202283905	82	0.13414634146341464	0.18292682926829268	0.2804878048780488	-4.0	-0.0005961099202283905	0.14634146341463414	0.5821029764227071	ok
hh_g1735__674b7b07.pdb	hh	16789.733006572074	6068.1067972527835	3648.2744732370643	2763.2083181959797	0.3614177065756507	-1.2096529014846702	-1.1	1.5055157557347036	8	522.9076911918669	1523.6364666614513	233.9258970066651	1.0	5.956020858750796e-05	296	0.125	0.12837837837837837	0.22635135135135134	-1.0	-5.956020858750796e-05	0.12837837837837837	0.5575106169478892	ok
hh_g1737__cfc8e0c3.pdb	hh	10754.904545743142	4380.900384805185	1494.142155893096	2599.4707560348816	0.407339773790849	-1.0055807455769206	-0.8	1.539186236435562	7	489.1154062069063	1188.7728212086647	425.6197496173773	-10.0	-0.0009298083453430614	184	0.09239130434782608	0.14673913043478262	0.27717391304347827	-10.0	-0.0009298083453430614	0.19021739130434784	0.6037653195556942	ok
[truncated: 1,368 more rows]
